# Supplementary material for: Capturing change in clonal composition amongst single mouse germinal centers
Source: eLife. 2018 Aug 1;7:e33051. doi: 10.7554/eLife.33051 (PMC6070335; doi:10.7554/eLife.33051)
Supplement: Figure 2—source data 1. [file elife-33051-fig2-data1.xlsx]

## Sheet: Figure 2-source data
PANEL A
		Weight in grams
		Day-0	Day-1	Day-2	Day-3	Day-4	Day-5	Day-6	Day-7	Day-8	Day-9	Day-10	Day-11	Day-12	Day-13	Day-14
	Sham 1	20.4	20	20.5	20.6	20.6	21	20.9	20.8	21	21	21.3	21.2	21.6	21	21.3
	Sham 2	22.2	21.7	21.9	22	22.3	22.1	22.5	22.6	22.5	22.8	22.9	22.7	22.8	22.6	22.8
	Sham 3	16.5	16.1	16.8	16.7	16.4	17.2	17.1	17.1	17.1	17.2	17.2	17.2	17.3	17.4	17.2606
	CLNW 1	22.2	21.6	21.7	21.9	22.1	22	22.2	22.3	22.1	22.3	22.5	22.7	22.8	23	23.3744
	CLNW 2	18.1	16.8	17.2807	17.9	18.4	18.2	18.4	18.5	18.5	18.6	18.8	18.6767	18.9	19	19.1633
	CLNW 3	21.8	20.5	20.7	21.6	22	22	22.2	23	22.5	22.6	22.5	22.6	22.7	22.6	22.7485
	CLNW 4	21.4	21	21.2	21.6	21.9	21.7	21.8	21.8	21.7	21.8	22	22.1	22.5	22.4	22.5013
	CLNW 5	18.1	17.3	17.5	18.3	18.5	18.4	18.5	18.9	18.7	18.9	19	19.1	19	19.1	19
	CLNW 6	18.2	17.6	18	18.4	18	18.1	18.4	18.2	18.3	18.5	18.8	19	19.4	19.5502	19.9
	CLNW 7	18.4	17.9	18.1	18.4	18.7	18.3	18.5	18.6	18.5	18.8	18.9	19	19.1	19	19.1
	CLNW 8	18.6	17.5	18.3	18.7	18.8	18.5	18.8	19	18.9	19.1	19.2	19.2	19.4	19.3	19.5
	CLNW 9	22.2	21.3	21.7487	23.1	23	22.6	22.7	22.8	22.6	22.8	22.9	23.1	23	23.3	23.486
PANEL B
No numerical source data to reference.
PANEL C
	Sham (n=3)			Window (n=3)
	Sham 1	Sham 2	Sham 3	CLNW 1	CLNW 2	CLNW 3
Gr-1	2038900	1730272	1884586	3988900	4194780	4091840
CD4	18657110	20897000	19777060	12983760	17149480	27187060
CD8	12044470	13792020	12918240	9521424	12962750	13182020
B220	39361000	40205830	39783420	38157830	39290830	41034330
GC Bcells	331419	163832	247626	364988	272137	318562
PANEL D
	Sham (n=3)			Window (n=3)
	Sham 1	Sham 2	Sham 3	CLNW 1	CLNW 2	CLNW 3
Gr-1	3575	3758	3667	3119.92	2291.69	3481
CD4	2601059	4040099	3320579	1.3467e+06	2.14437e+06	3078123
CD8	2082249	2658949	2370599	1.17293e+06	1.87155e+06	2191899
B220	2082249	2377082	1279560	1.27956e+06	1.24952e+06	1994387
GC Bcells	52792	44441	44626	44626.6	37212.6	47238
PANEL E
	Sham (n=3)			Window (n=3)
	Sham 1	Sham 2	Sham 3	CLNW 1	CLNW 2	CLNW 3
Gr-1	2394	1719	2057	1784	2114	1949
CD4	1954992	1306486	1780739	1385263	828296	916798
CD8	1500456	1170260	1335358	1377152	715346	1033972
B220	1324507	1304483	1314495	1245008	1291678	1310791
GC Bcells	5327	14135	7223	729	40972	25851
PANEL F
	Sham (n=3)			Window (n=3)
	Sham 1	Sham 2	Sham 3	CLNW 1	CLNW 2	CLNW 3
Gr-1	2076	3047	3550	861	30621	12732
CD4	2428697	3092195	2038751	2107865	1924257	2760446
CD8	1862420	2215082	2038751	1602437	1572648	1792751
B220	1856128	193622	1894375	1895355	1967522	2716974
GC Bcells	18120	25793	23956	42215	39118	39187
PANEL G
	Sham (n=3)			Window (n=3)
	Sham 1	Sham 2	Sham 3	CLNW 1	CLNW 2	CLNW 3
Gr-1	2223	2010	2117	6739	2116	6480
CD4	1168612	1209682	1189147	1443658	1296414	1259300
CD8	1064656	1023025	1043840	1222187	1296414	1043840
B220	1276153	1267115	1319152	1324720	1313585	1271634
GC Bcells	6596	6676	5266	6110	4421	6636
