# Supplementary material for: Capturing change in clonal composition amongst single mouse germinal centers
Source: eLife. 2018 Aug 1;7:e33051. doi: 10.7554/eLife.33051 (PMC6070335; doi:10.7554/eLife.33051)
Supplement: Figure 2—source data 2. [file elife-33051-fig2-data2.xlsx]

## Sheet: Figure 2-fs 1 source data
PANEL A
No numerical source data to reference.
PANEL B
	Vehicle injected, measured at 6h post-op				PE injected Pre-operatively, measured at 6hours post-op						PE injected Post-operatively, measured at 6hours post-op
	Mouse-1	Mouse-2	Mouse-3		Mouse-1	Mouse-2	Mouse-3	Mouse-4	Mouse-5		Mouse-1	Mouse-2	Mouse-3	Mouse-4	Mouse-5
Mean Pixel Intensity	76.9	43.3	34.4		468.5	408.8	873.6	434.8	531.7		368.5	245.2	406.5	267.1	417.8
	Vehicle injected, measured at 24h post-op				PE injected Pre-operatively, measured at 24hours post-op						PE injected Post-operatively, measured at 24hours post-op
	Mouse-1	Mouse-2	Mouse-3		Mouse-1	Mouse-2	Mouse-3	Mouse-4	Mouse-5		Mouse-1	Mouse-2	Mouse-3	Mouse-4	Mouse-5
Mean Pixel Intensity	55.8	61.3	29		412.9	292.7	604.6	252.8	485.2		396.9	250.2	290	409	403.4
PANELS C-H
No numerical source data to reference.
