# Supplementary material for: Capturing change in clonal composition amongst single mouse germinal centers
Source: eLife. 2018 Aug 1;7:e33051. doi: 10.7554/eLife.33051 (PMC6070335; doi:10.7554/eLife.33051)
Supplement: Figure 3—source data 1. [file elife-33051-fig3-data1.xlsx]

## Sheet: Figure 3 and Table1-source data
PANEL A
No numerical source data to reference.
PANEL B
Follicle CFP+ Cell Counts by Time
Fo1				Fo2				Fo3				Fo4				Fo5				Fo6				Fo7				Fo8
Day	Slice	CFP		Day	Slice	CFP		Day	Slice	CFP		Day	Slice	CFP		Day	Slice	CFP		Day	Slice	CFP		Day	Slice	CFP		Day	Slice	CFP
48hours	10	0		48	5	0		48	8	0		48	5	0		48	6	0		48	6	0		48	8	0		48	8	0
	15	0			10	0			14	0			10	0			12	0			12	0			14	0			13	0
	20	0			15	0			20	0			15	0			18	0			18	0			20	0			18	0
72hours	8	0		72	6	0		72	8	0		72	5	0		72	12	0		72	12	0		72	7	0		72	15	0
	18	0			12	0			16	0			10	0			18	1			18	1			14	0			20	0
	28	0			18	0			22	0			15	0			24	0			24	0			21	0			25	0
96	9	0		96	12	0		96	11	1		96	7	0		96	22	2		96	22	2		96	15	0		96	15	0
	14	0			18	0			18	1			13	1			28	0			28	0			20	2			20	1
	19	0			24	0			25	0			18	0			34	3			34	3			25	0			25	0
108	10	2		120	8	11		120	16	5		120	15	2		120	11	4		120	13	1		120	21	0		120	21	0
	15	3			13	2			22	7			20	1			18	1			19	3			28	0			28	0
	20	2			18	2			30	2			25	0			25	3			25	0			35	3			35	3
120	4	4		132	4	17		132	3	8		132	5	4		132	14	11		132	21	3		132	20	2		132	20	2
	10	7			10	13			12	2			11	6			22	13			27	3			28	3			28	3
	15	4			16	8			21	3			17	2			30	18			33	2			36	1			36	1
144	8	5		144	26	12		144	5	6		144	26	5		144	20	9		144	25	6		144	18	1		144	18	1
	20	3			31	9			10	18			31	9			26	23			30	4			25	0			25	0
	32	8			38	18			15	12			36	15			32	87			35	2			32	33			32	3
168	10	19		168	9	26		168	27	7		168	23	18		168	20	24		168	10	10		168	13	18		168	13	3
	18	87			15	35			33	6			28	52			26	117			14	14			20	38			20	1
	26	174			19	115			39	8			32	91			32	135			18	28			27	40			27	0
PANELS C-E
No numerical source data to reference.
