# Supplementary material for: Capturing change in clonal composition amongst single mouse germinal centers
Source: eLife. 2018 Aug 1;7:e33051. doi: 10.7554/eLife.33051 (PMC6070335; doi:10.7554/eLife.33051)
Supplement: Figure 4—source data 1. [file elife-33051-fig4-data1.xlsx]

## Sheet: Figure 4-source data
PANEL A
No numerical source data to reference.
PANEL B
NPCGG Day 11
		Day	% most dominant	2nd	1+2	Divergence
explant	NPCGG NGC1	11	0.383117	0.331169	0.714286	0.12811
explant	NPCGG NGC2	11	0.435484	0.370968	0.806452	0.224557
explant	NPCGG NGC3	11	0.439024	0.317073	0.756098	0.375054
explant	NPCGG NGC4	11	0.422018	0.302752	0.724771	0.232605
window	NPCGG GC4	11	0.381074	0.360614	0.741688	0.101521
window	NPCGG GC3	11	0.455446	0.366337	0.821782	0.2431
window	NPCGG GC2a	11	0.435275	0.393204	0.828479	0.222356
window	NPCGG GC2b	11	0.402036	0.402036	0.804071	0.187475
window	NPCGG GC8	11	0.62963	0.290123	0.919753	0.568664
window	NPCGG GC1	11	0.387435	0.334031	0.721466	0.146126
564 Day 12
		Day	% most dominant	2nd	1+2	Divergence
explant	564 NGC2	12	0.388889	0.378788	0.767677	0.208976
explant	564 NGC4	12	0.448454	0.329897	0.778351	0.189592
explant	564 NGC5	12	0.5	0.235294	0.735294	0.398293
explant	564 NGC1	12	0.536797	0.21645	0.753247	0.480456
explant	564 NGC8	12	0.496183	0.320611	0.816794	0.372231
explant	564 NGC3	12	0.458015	0.343511	0.801527	0.202589
window	564 GC5	12	0.569948	0.310881	0.880829	0.503975
window	564 GC4	12	0.341463	0.308943	0.650407	0.679041
window	564 GC3	12	0.52381	0.238095	0.761905	0.550994
window	564 GC2	12	0.59375	0.234375	0.828125	0.624927
window	564 M2 GC1	12	0.395062	0.382716	0.777778	0.332482
window	564 M2 GC2	12	0.460993	0.340426	0.801418	0.25054
NPCGG Day 25
		Day	% most dominant	2nd	1+2	Divergence
explant	NPCGG NGC2	25	0.783418	0.159052	0.94247	0.899136
explant	NPCGG NGC3	25	0.977444	0.0225564	1	1.28719
explant	NPCGG NGC5	25	0.647059	0.158824	0.805882	0.849565
explant	NPCGG NGC6	25	0.546667	0.333333	0.88	0.360568
window	NPCGG GC4	25	0.596273	0.248447	0.84472	0.466093
window	NPCGG GC3	25	0.956989	0.0215054	0.978495	1.24628
window	NPCGG GC2a	25	0.751468	0.148728	0.900196	0.835236
window	NPCGG GC2b	25	0.81203	0.075188	0.887218	1.0105
window	NPCGG GC8	25	0.90991	0.0900901	1	1.08705
564 Day 24
		Day	% most dominant	2nd	1+2	Divergence
explant	564 NGC1	24	0.984674	0.0153257	1	1.23658
explant	564 NGC2	24	0.955556	0.0444444	1	1.17835
explant	564 NGC3	24	0.424242	0.393939	0.818182	0.245382
window	564 GC5	24	0.897436	0.0769231	0.974359	1.34406
window	564 GC4	24	0.590164	0.344262	0.934426	0.729515
window	564 GC2	24	0.596273	0.248447	0.84472	0.466093
window	564 GC3	24	0.956989	0.0215054	0.978495	1.24628
PANELS F-K
No numerical source data to reference.
