# Supplementary material for: Capturing change in clonal composition amongst single mouse germinal centers
Source: eLife. 2018 Aug 1;7:e33051. doi: 10.7554/eLife.33051 (PMC6070335; doi:10.7554/eLife.33051)
Supplement: Figure 5—source data 1. [file elife-33051-fig5-data1.xlsx]

## Sheet: Figure 5-source data
PANEL A
No numerical source data to reference.
PANEL B
	Mouse 1 GC1
	Day	nGFP+nGFP	YFP+YFP	RFP+RFP	mCFP+mCFP	nGFP+YFP	nGFP+RFP	nGFP+mCFP	YFP+RFP	YFP+mCFP	RFP+mCFP			Day	% most dominant clone	% 2 most dominant clones
	7	5	141	149	85	0	0	0	6	5	5			7	0.376263
	9	8	99	88	68	0	0	0	29	0	2			9	0.336735
	11	7	204	144	45	0	0	0	142	0	0			11	0.376384
	13	4	256	157	59	0	0	0	154	0	0			13	0.406349
	15	1	88	156	43	0	0	0	53	0	0			15	0.457478
	17	1	52	162	12	0	0	0	32	0	0			17	0.625483
	19	2	39	142	10	0	0	0	22	0	0			19	0.660465
	Mouse1 GC5
	Day	nGFP+nGFP	YFP+YFP	RFP+RFP	mCFP+mCFP	nGFP+YFP	nGFP+RFP	nGFP+mCFP	YFP+RFP	YFP+mCFP	RFP+mCFP			Day	% most dominant
	7	0	184	148	68	0	0	0	3	0	1			7	0.455446
	9	4	164	187	72	1	0	0	8	0	2			9	0.426941
	11	6	281	500	142	0	0	0	7	0	2			11	0.533049
	13	2	310	732	153	0	0	0	0	0	0			13	0.611529
	15	3	182	536	131	0	0	0	16	5	9			15	0.60771
	17	1	76	384	40	0	0	0	0	0	10			17	0.751468								M1GC1	M1GC5	M2GC1	M2GC2a	M2GC2b	M2GC3	M2GC6	M3GC2	M3GC4	M3GC5	M3GC8
	19	3	49	165	20	0	0	0	0	0	2			19	0.690377						Day	4	0.376263	0.455446	0.426307	0.396985	0.618182	0.382231	0.388535		0.385	0.412987	0.407609
																						6	0.336735	0.426941	0.383085	0.393258	0.640777	0.364048	0.445833		0.455959	0.761468	0.41623
	Mouse 2 GC1																					14	0.625483	0.751468	0.337438	0.81203	0.481481	0.516364	0.629268		0.59887	0.90991	0.595541
	Day	nGFP+nGFP	YFP+YFP	RFP+RFP	mCFP+mCFP	nGFP+YFP	nGFP+RFP	nGFP+mCFP	YFP+RFP	YFP+mCFP	RFP+mCFP			Day	% most dominant clone							16
	7	13	243	269	96	0	0	0	2	3	5			7	0.426307							18
	9	20	231	217	110	0	0	0	9	3	13			9	0.383085							20
	11	12	158	246	106	0	0	0	12	0	6			11	0.455556							22
	13	14	157	251	109	0	0	0	12	13	17			13	0.438045							24
	15	18	116	165	96	0	0	0	12	12	21			15	0.375							26
	17	12	98	134	137	0	0	0	6	4	15			17	0.337438
	19	25	117	164	72	0	0	0	9	1	4			19	0.418367
	Mouse 2 GC2a
	Day	nGFP+nGFP	YFP+YFP	RFP+RFP	mCFP+mCFP	nGFP+YFP	nGFP+RFP	nGFP+mCFP	YFP+RFP	YFP+mCFP	RFP+mCFP			Day	% most dominant
	7	5	158	158	71	0	0	0	2	1	3			7	0.396985
	9	1	70	65	31	0	0	0	0	0	11			9	0.393258
	11	1	65	60	15	0	0	0	0	0	33			11	0.373563
	13	2	44	56	17	0	0	0	3	0	16			13	0.405797
	15	2	31	111	15	0	0	0	0	0	5			15	0.676829
	17	0	8	108	10	0	0	0	0	0	7			17	0.81203
	19	0	2	60	9	0	0	0	9	0	3			19	0.722892
	Mouse 2 GC2b
	Day	nGFP+nGFP	YFP+YFP	RFP+RFP	mCFP+mCFP	nGFP+YFP	nGFP+RFP	nGFP+mCFP	YFP+RFP	YFP+mCFP	RFP+mCFP			Day	% most dominant clone
	7	3	47	102	13	0	0	0	0	0	0			7	0.618182
	9	1	31	66	5	0	0	0	0	0	0			9	0.640777
	11	2	26	56	4	0	0	0	2	0	0			11	0.622222
	13	8	50	23	10	0	0	0	0	0	14			13	0.47619
	15	3	32	13	3	0	0	0	0	0	0			15	0.627451
	17	1	13	6	0	0	0	0	0	7	0			17	0.481481
	19	0	2	0	1	0	0	0	0	15	0			19	0.833333
	Mouse 2 GC3
	Day	nGFP+nGFP	YFP+YFP	RFP+RFP	mCFP+mCFP	nGFP+YFP	nGFP+RFP	nGFP+mCFP	YFP+RFP	YFP+mCFP	RFP+mCFP			Day	% most dominant clone
	7	13	370	319	172	0	0	0	6	29	59			7	0.382231
	9	12	223	241	146	0	0	0	2	2	36			9	0.364048
	11	18	246	235	165	0	0	0	11	27	22			11	0.339779
	13	17	118	235	73	0	0	0	22	2	22			13	0.480573
	15	11	48	252	52	0	0	0	18	4	31			15	0.605769
	17	5	62	142	21	0	0	0	41	0	4			17	0.516364
	19	2	206	98	18	0	0	0	9	0	0			19	0.618619
	Mouse 2 GC6
	Day	nGFP+nGFP	YFP+YFP	RFP+RFP	mCFP+mCFP	nGFP+YFP	nGFP+RFP	nGFP+mCFP	YFP+RFP	YFP+mCFP	RFP+mCFP			Day	% most dominant clone
	7	10	183	165	81	0	0	0	5	12	15			7	0.388535
	9	15	214	166	60	0	0	0	0	7	18			9	0.445833
	11	18	193	103	37	0	0	0	0	5	23			11	0.509235
	13	7	235	119	32	0	0	0	0	0	14			13	0.577396
	15	7	157	85	13	0	0	0	0	0	6			15	0.585821
	17	1	129	56	13	0	0	0	0	0	6			17	0.629268
	19	0	127	45	15	0	0	0	0	0	3			19	0.668421
	Mouse 3 GC4
	Day	nGFP+nGFP	YFP+YFP	RFP+RFP	mCFP+mCFP	nGFP+YFP	nGFP+RFP	nGFP+mCFP	YFP+RFP	YFP+mCFP	RFP+mCFP			Day	% most dominant clone
	7	7	77	68	41	0	0	0	2	0	5			7	0.385
	9	7	88	60	38	0	0	0	0	0	0			9	0.455959
	11	7	131	87	15	0	0	0	0	0	2			11	0.541322
	13	17	154	54	23	0	0	0	0	0	0			13	0.620968
	15	19	139	71	40	0	0	0	0	0	2			15	0.512915
	17	5	106	56	9	0	0	0	0	0	1			17	0.59887
	19	2	70	46	7	0	0	0	0	0	0			19	0.56
	Mouse 3 GC5
	Day	nGFP+nGFP	YFP+YFP	RFP+RFP	mCFP+mCFP	nGFP+YFP	nGFP+RFP	nGFP+mCFP	YFP+RFP	YFP+mCFP	RFP+mCFP			Day	% most dominant clone
	7	11	159	118	87	0	0	0	0	3	7			7	0.412987
	9	2	83	16	6	0	0	0	0	1	1			9	0.761468
	11	0	122	24	5	0	0	0	0	0	1			11	0.802632
	13	0	150	40	1	0	0	0	0	0	0			13	0.78534
	15	0	118	20	0	0	0	0	0	0	1			15	0.848921
	17	0	101	10	0	0	0	0	0	0	0			17	0.90991
	19	0	120	10	0	0	0	0	0	0	0			19	0.923077
	Mouse 3 GC8
	Day	nGFP+nGFP	YFP+YFP	RFP+RFP	mCFP+mCFP	nGFP+YFP	nGFP+RFP	nGFP+mCFP	YFP+RFP	YFP+mCFP	RFP+mCFP			Day	% most dominant clone
	7	14	150	134	66	0	0	0	0	2	2			7	0.407609
	9	9	159	131	75	0	0	0	0	3	5			9	0.41623
	11	7	176	112	53	0	0	0	0	0	0			11	0.505747
	13	3	77	147	20	0	0	0	0	2	0			13	0.590361
	15	0	163	286	26	0	0	0	0	6	0			15	0.594595
	17	0	122	187	5	0	0	0	0	0	0			17	0.595541
	19	1	104	95	2	0	0	0	0	0	0			19	0.514851
PANEL C
	GLOBAL/EXPECTED OVERALL FREQ DATA FROM EXPLANTS AT DAY 3
		nGFP+nGFP	YFP+YFP	RFP+RFP	mCFP+mCFP	nGFP+YFP	nGFP+RFP	nGFP+mCFP	YFP+RFP	YFP+mCFP	RFP+mCFP
	Sum	56	946	862	582	15	6	2	26	21	66	2582
	Rfreq	2.16886	36.6383	33.385	22.5407	0.580945	0.232378	0.0774593	1.00697	0.813323	2.55616	100
	VictoraFreq(ie out of 40%...)	0.867545	14.6553	13.354	9.01627	0.232378	0.0929512	0.0309837	0.402789	0.325329	1.02246	40
	RELATIVE FREQUENCIES												Clonal Divergence
	Mouse 1 GC1												Mouse 1 GC1														Divergence INDEX
	Day	nGFP+nGFP	YFP+YFP	RFP+RFP	mCFP+mCFP	nGFP+YFP	nGFP+RFP	nGFP+mCFP	YFP+RFP	YFP+mCFP	RFP+mCFP		Day	nGFP+nGFP	YFP+YFP	RFP+RFP	mCFP+mCFP	nGFP+YFP	nGFP+RFP	nGFP+mCFP	YFP+RFP	YFP+mCFP	RFP+mCFP
	7	0.0127877	0.360614	0.381074	0.217391	0	0	0	0.0153453	0.0127877	0.0127877		7	0.00890089	0.00576884	0.0472244	0.00801536	0.00580945	0.00232378	0.000774593	0.00527556	0.00465449	0.0127739				postamox	M1GC1	M1GC5	M2GC1	M2GC2a	M2GC2b	M2GC3	M2GC6	M3GC4	M3GC5	M3GC8
	9	0.027972	0.346154	0.307692	0.237762	0	0	0	0.101399	0	0.00699301		9	0.00628341	0.0202288	0.0261574	0.0123556	0.00580945	0.00232378	0.000774593	0.0913289	0.00813323	0.0185686				7	0.101521	0.2431	0.222356	0.187475	0.568664	0.146126	0.125594	0.076158	0.108109	0.175723
	11	0.0130841	0.381308	0.269159	0.0841121	0	0	0	0.265421	0	0		11	0.0086045	0.0149258	0.0646909	0.141295	0.00580945	0.00232378	0.000774593	0.255351	0.00813323	0.0255616				9	0.191964	0.218665	0.118108	0.188862	0.613854	0.118035	0.238768	0.208313	0.792253	0.121603
	13	0.00638978	0.408946	0.250799	0.0942492	0	0	0	0.246006	0	0		13	0.0152988	0.042563	0.083051	0.131157	0.00580945	0.00232378	0.000774593	0.235937	0.00813323	0.0255616				11	0.527469	0.398399	0.268784	0.364504	0.602117	0.0895511	0.417682	0.415662	0.872498	0.278729
	15	0.00294118	0.258824	0.458824	0.126471	0	0	0	0.155882	0	0		15	0.0187474	0.107559	0.124974	0.0989361	0.00580945	0.00232378	0.000774593	0.145813	0.00813323	0.0255616				13	0.55061	0.555358	0.272947	0.347994	0.544163	0.428295	0.439699	0.60289	0.837915	0.513023
	17	0.00387597	0.20155	0.627907	0.0465116	0	0	0	0.124031	0	0		17	0.0178126	0.164832	0.294057	0.178895	0.00580945	0.00232378	0.000774593	0.113961	0.00813323	0.0255616				15	0.538632	0.563862	0.237758	0.695812	0.596406	0.720625	0.447738	0.389909	0.965076	0.530171
	19	0.00775194	0.151163	0.550388	0.0387597	0	0	0	0.0852713	0	0		19	0.0139367	0.21522	0.216538	0.186647	0.00580945	0.00232378	0.000774593	0.0752016	0.00813323	0.0255616				17	0.812161	0.835236	0.275423	1.0105	0.763147	0.64307	0.533185	0.478095	1.08705	0.567688
																											19	0.750146	0.713054	0.278988	0.995978	1.6504	0.538387	0.604077	0.455535	1.11339	0.569832
	Mouse1 GC5												Mouse1 GC5
	Day	nGFP+nGFP	YFP+YFP	RFP+RFP	mCFP+mCFP	nGFP+YFP	nGFP+RFP	nGFP+mCFP	YFP+RFP	YFP+mCFP	RFP+mCFP		Day
	7	0	0.455446	0.366337	0.168317	0	0	0	0.00742574	0	0.00247525		7	0.0216886	0.0890629	0.0324869	0.0570898	0.00580945	0.00232378	0.000774593	0.00264397	0.00813323	0.0230863
	9	0.00913242	0.374429	0.426941	0.164384	0.00228311	0	0	0.0182648	0	0.00456621		9	0.0125562	0.00804657	0.0930909	0.0610231	0.00352635	0.00232378	0.000774593	0.00819513	0.00813323	0.0209954
	11	0.00639659	0.299574	0.533049	0.151386	0	0	0	0.00746269	0	0.0021322		11	0.015292	0.0668091	0.199199	0.0740207	0.00580945	0.00232378	0.000774593	0.00260703	0.00813323	0.0234294
	13	0.00167084	0.258981	0.611529	0.12782	0	0	0	0	0	0		13	0.0200178	0.107402	0.277679	0.0975871	0.00580945	0.00232378	0.000774593	0.0100697	0.00813323	0.0255616
	15	0.00340136	0.206349	0.60771	0.148526	0	0	0	0.0181406	0.00566893	0.0102041		15	0.0182873	0.160033	0.27386	0.0768806	0.00580945	0.00232378	0.000774593	0.00807088	0.0024643	0.0153575
	17	0.00195695	0.148728	0.751468	0.0782779	0	0	0	0	0	0.0195695		17	0.0197317	0.217655	0.417618	0.147129	0.00580945	0.00232378	0.000774593	0.0100697	0.00813323	0.00599211
	19	0.0125523	0.205021	0.690377	0.083682	0	0	0	0	0	0.0083682		19	0.00913631	0.161362	0.356527	0.141725	0.00580945	0.00232378	0.000774593	0.0100697	0.00813323	0.0171934
	Mouse 2 GC1												Mouse 2 GC1
	Day	nGFP+nGFP	YFP+YFP	RFP+RFP	mCFP+mCFP	nGFP+YFP	nGFP+RFP	nGFP+mCFP	YFP+RFP	YFP+mCFP	RFP+mCFP		Day
	7	0.0206022	0.385103	0.426307	0.152139	0	0	0	0.00316957	0.00475436	0.00792393		7	0.00108639	0.0187204	0.0924577	0.0732672	0.00580945	0.00232378	0.000774593	0.00690014	0.00337887	0.0176376
	9	0.0331675	0.383085	0.359867	0.182421	0	0	0	0.0149254	0.00497512	0.0215589		9	0.0114789	0.0167019	0.0260176	0.0429854	0.00580945	0.00232378	0.000774593	0.00485566	0.00315811	0.00400271
	11	0.0222222	0.292593	0.455556	0.196296	0	0	0	0.0222222	0	0.0111111		11	0.000533609	0.0737901	0.121706	0.0291104	0.00580945	0.00232378	0.000774593	0.0121525	0.00813323	0.0144505
	13	0.0244328	0.273997	0.438045	0.190227	0	0	0	0.0209424	0.0226876	0.0296684		13	0.0027442	0.0923861	0.104196	0.0351798	0.00580945	0.00232378	0.000774593	0.0108727	0.0145544	0.00410683
	15	0.0409091	0.263636	0.375	0.218182	0	0	0	0.0272727	0.0272727	0.0477273		15	0.0192205	0.102746	0.0411503	0.00722484	0.00580945	0.00232378	0.000774593	0.017203	0.0191395	0.0221657
	17	0.0295567	0.241379	0.330049	0.337438	0	0	0	0.0147783	0.00985222	0.0369458		17	0.00786804	0.125003	0.00380047	0.112032	0.00580945	0.00232378	0.000774593	0.00470861	0.00171899	0.0113842
	19	0.0637755	0.298469	0.418367	0.183673	0	0	0	0.0229592	0.00255102	0.0102041		19	0.0420869	0.0679133	0.0845176	0.0417332	0.00580945	0.00232378	0.000774593	0.0128895	0.00558221	0.0153575
	Mouse 2 GC2a												Mouse 2 GC2a
	Day	nGFP+nGFP	YFP+YFP	RFP+RFP	mCFP+mCFP	nGFP+YFP	nGFP+RFP	nGFP+mCFP	YFP+RFP	YFP+mCFP	RFP+mCFP		Day
	7	0.0125628	0.396985	0.396985	0.178392	0	0	0	0.00502513	0.00251256	0.00753769		7	0.0091258	0.0306023	0.0631352	0.0470147	0.00580945	0.00232378	0.000774593	0.00504459	0.00562067	0.0180239
	9	0.00561798	0.393258	0.365169	0.174157	0	0	0	0	0	0.0617978		9	0.0160706	0.0268758	0.0313188	0.0512494	0.00580945	0.00232378	0.000774593	0.0100697	0.00813323	0.0362362
	11	0.00574713	0.373563	0.344828	0.0862069	0	0	0	0	0	0.189655		11	0.0159415	0.00718057	0.0109779	0.1392	0.00580945	0.00232378	0.000774593	0.0100697	0.00813323	0.164094
	13	0.0144928	0.318841	0.405797	0.123188	0	0	0	0.0217391	0	0.115942		13	0.00719586	0.0475421	0.0719474	0.102218	0.00580945	0.00232378	0.000774593	0.0116694	0.00813323	0.0903804
	15	0.0121951	0.189024	0.676829	0.0914634	0	0	0	0	0	0.0304878		15	0.00949349	0.177358	0.34298	0.133943	0.00580945	0.00232378	0.000774593	0.0100697	0.00813323	0.00492622
	17	0	0.0601504	0.81203	0.075188	0	0	0	0	0	0.0526316		17	0.0216886	0.306232	0.47818	0.150219	0.00580945	0.00232378	0.000774593	0.0100697	0.00813323	0.02707
	19	0	0.0240964	0.722892	0.108434	0	0	0	0.108434	0	0.0361446		19	0.0216886	0.342286	0.389042	0.116973	0.00580945	0.00232378	0.000774593	0.098364	0.00813323	0.010583
	Mouse 2 GC2b												Mouse 2 GC2b
	Day	nGFP+nGFP	YFP+YFP	RFP+RFP	mCFP+mCFP	nGFP+YFP	nGFP+RFP	nGFP+mCFP	YFP+RFP	YFP+mCFP	RFP+mCFP		Day
	7	0.0181818	0.284848	0.618182	0.0787879	0	0	0	0	0	0		7	0.0035068	0.0815342	0.284332	0.146619	0.00580945	0.00232378	0.000774593	0.0100697	0.00813323	0.0255616
	9	0.00970874	0.300971	0.640777	0.0485437	0	0	0	0	0	0		9	0.0119799	0.0654118	0.306927	0.176863	0.00580945	0.00232378	0.000774593	0.0100697	0.00813323	0.0255616
	11	0.0222222	0.288889	0.622222	0.0444444	0	0	0	0.0222222	0	0		11	0.000533609	0.0774938	0.288372	0.180962	0.00580945	0.00232378	0.000774593	0.0121525	0.00813323	0.0255616
	13	0.0761905	0.47619	0.219048	0.0952381	0	0	0	0	0	0.133333		13	0.0545019	0.109808	0.114802	0.130169	0.00580945	0.00232378	0.000774593	0.0100697	0.00813323	0.107772
	15	0.0588235	0.627451	0.254902	0.0588235	0	0	0	0	0	0		15	0.0371349	0.261068	0.0789478	0.166583	0.00580945	0.00232378	0.000774593	0.0100697	0.00813323	0.0255616
	17	0.037037	0.481481	0.222222	0	0	0	0	0	0.259259	0		17	0.0153484	0.115099	0.111628	0.225407	0.00580945	0.00232378	0.000774593	0.0100697	0.251126	0.0255616
	19	0	0.111111	0	0.0555556	0	0	0	0	0.833333	0		19	0.0216886	0.255272	0.33385	0.169851	0.00580945	0.00232378	0.000774593	0.0100697	0.8252	0.0255616
	Mouse 2 GC3												Mouse 2 GC3
	Day	nGFP+nGFP	YFP+YFP	RFP+RFP	mCFP+mCFP	nGFP+YFP	nGFP+RFP	nGFP+mCFP	YFP+RFP	YFP+mCFP	RFP+mCFP		Day
	7	0.0134298	0.382231	0.329545	0.177686	0	0	0	0.00619835	0.0299587	0.0609504		7	0.00825886	0.0158488	0.00430427	0.0477207	0.00580945	0.00232378	0.000774593	0.00387137	0.0218254	0.0353888
	9	0.0181269	0.336858	0.364048	0.220544	0	0	0	0.00302115	0.00302115	0.0543807		9	0.00356173	0.0295246	0.0301986	0.00486285	0.00580945	0.00232378	0.000774593	0.00704857	0.00511208	0.0288191
	11	0.0248619	0.339779	0.324586	0.227901	0	0	0	0.0151934	0.0372928	0.0303867		11	0.00317326	0.0266036	0.00926409	0.00249389	0.00580945	0.00232378	0.000774593	0.00512366	0.0291596	0.00482516
	13	0.0347648	0.241309	0.480573	0.149284	0	0	0	0.0449898	0.00408998	0.0449898		13	0.0130762	0.125074	0.146723	0.0761224	0.00580945	0.00232378	0.000774593	0.0349201	0.00404325	0.0194282
	15	0.0264423	0.115385	0.605769	0.125	0	0	0	0.0432692	0.00961538	0.0745192		15	0.00475369	0.250998	0.27192	0.100407	0.00580945	0.00232378	0.000774593	0.0331995	0.00148215	0.0489577
	17	0.0181818	0.225455	0.516364	0.0763636	0	0	0	0.149091	0	0.0145455		17	0.0035068	0.140928	0.182514	0.149043	0.00580945	0.00232378	0.000774593	0.139021	0.00813323	0.0110161
	19	0.00600601	0.618619	0.294294	0.0540541	0	0	0	0.027027	0	0		19	0.0156826	0.252236	0.0395554	0.171353	0.00580945	0.00232378	0.000774593	0.0169573	0.00813323	0.0255616
	Mouse 2 GC6												Mouse 2 GC6
	Day	nGFP+nGFP	YFP+YFP	RFP+RFP	mCFP+mCFP	nGFP+YFP	nGFP+RFP	nGFP+mCFP	YFP+RFP	YFP+mCFP	RFP+mCFP		Day
	7	0.0212314	0.388535	0.350318	0.171975	0	0	0	0.0106157	0.0254777	0.0318471		7	0.000457191	0.0221524	0.0164687	0.0534321	0.00580945	0.00232378	0.000774593	0.000545998	0.0173445	0.00628555
	9	0.03125	0.445833	0.345833	0.125	0	0	0	0	0.0145833	0.0375		9	0.00956139	0.0794507	0.0119836	0.100407	0.00580945	0.00232378	0.000774593	0.0100697	0.0064501	0.0119384
	11	0.0474934	0.509235	0.271768	0.0976253	0	0	0	0	0.0131926	0.060686		11	0.0258048	0.142852	0.0620819	0.127781	0.00580945	0.00232378	0.000774593	0.0100697	0.00505938	0.0351244
	13	0.017199	0.577396	0.292383	0.0786241	0	0	0	0	0	0.034398		13	0.0044896	0.211013	0.0414664	0.146783	0.00580945	0.00232378	0.000774593	0.0100697	0.00813323	0.00883645
	15	0.0261194	0.585821	0.317164	0.0485075	0	0	0	0	0	0.0223881		15	0.00443079	0.219438	0.0166855	0.176899	0.00580945	0.00232378	0.000774593	0.0100697	0.00813323	0.00317352
	17	0.00487805	0.629268	0.273171	0.0634146	0	0	0	0	0	0.0292683		17	0.0168106	0.262886	0.060679	0.161992	0.00580945	0.00232378	0.000774593	0.0100697	0.00813323	0.00370671
	19	0	0.668421	0.236842	0.0789474	0	0	0	0	0	0.0157895		19	0.0216886	0.302038	0.0970076	0.146459	0.00580945	0.00232378	0.000774593	0.0100697	0.00813323	0.00977211
	Mouse 3 GC3												Mouse 3 GC3
	Day	nGFP+nGFP	YFP+YFP	RFP+RFP	mCFP+mCFP	nGFP+YFP	nGFP+RFP	nGFP+mCFP	YFP+RFP	YFP+mCFP	RFP+mCFP		Day
	7	0.043956	0.373626	0.384615	0.175824	0	0	0	0	0	0.021978		7	0.0222674	0.00724372	0.0507657	0.0495825	0.00580945	0.00232378	0.000774593	0.0100697	0.00813323	0.00358356
	9	0.0714286	0.375	0.339286	0.196429	0	0	0	0	0	0.0178571		9	0.04974	0.00861735	0.00543599	0.0289781	0.00580945	0.00232378	0.000774593	0.0100697	0.00813323	0.00770444
	11	0.0428571	0.271429	0.414286	0.242857	0	0	0	0.0142857	0	0.0142857		11	0.0211685	0.0949541	0.080436	0.0174505	0.00580945	0.00232378	0.000774593	0.004216	0.00813323	0.0112759
	13	0.024	0.248	0.48	0.136	0	0	0	0.04	0	0.072		13	0.00231139	0.118383	0.14615	0.0894067	0.00580945	0.00232378	0.000774593	0.0299303	0.00813323	0.0464384
	15	0.0285714	0.238095	0.52381	0.0952381	0	0	0	0.047619	0	0.0666667		15	0.00688282	0.128287	0.18996	0.130169	0.00580945	0.00232378	0.000774593	0.0375493	0.00813323	0.0411051
	Mouse 3 GC4												Mouse 3 GC4
	Day	nGFP+nGFP	YFP+YFP	RFP+RFP	mCFP+mCFP	nGFP+YFP	nGFP+RFP	nGFP+mCFP	YFP+RFP	YFP+mCFP	RFP+mCFP		Day
	7	0.035	0.385	0.34	0.205	0	0	0	0.01	0	0.025		7	0.0133114	0.0186174	0.00615027	0.0204067	0.00580945	0.00232378	0.000774593	6.97134e-05	0.00813323	0.00056158
	9	0.0362694	0.455959	0.310881	0.196891	0	0	0	0	0	0		9	0.0145808	0.0895759	0.0229689	0.0285155	0.00580945	0.00232378	0.000774593	0.0100697	0.00813323	0.0255616
	11	0.0289256	0.541322	0.359504	0.0619835	0	0	0	0	0	0.00826446		11	0.00723701	0.17494	0.0256544	0.163423	0.00580945	0.00232378	0.000774593	0.0100697	0.00813323	0.0172971
	13	0.0685484	0.620968	0.217742	0.0927419	0	0	0	0	0	0		13	0.0468598	0.254585	0.116108	0.132665	0.00580945	0.00232378	0.000774593	0.0100697	0.00813323	0.0255616
	15	0.0701107	0.512915	0.261993	0.147601	0	0	0	0	0	0.00738007		15	0.0484221	0.146532	0.0718571	0.0778052	0.00580945	0.00232378	0.000774593	0.0100697	0.00813323	0.0181815
	17	0.0282486	0.59887	0.316384	0.0508475	0	0	0	0	0	0.00564972		17	0.00655997	0.232487	0.0174655	0.174559	0.00580945	0.00232378	0.000774593	0.0100697	0.00813323	0.0199119
	19	0.016	0.56	0.368	0.056	0	0	0	0	0	0		19	0.00568861	0.193617	0.0341503	0.169407	0.00580945	0.00232378	0.000774593	0.0100697	0.00813323	0.0255616
	Mouse 3 GC5												Mouse 3 GC5
	Day	nGFP+nGFP	YFP+YFP	RFP+RFP	mCFP+mCFP	nGFP+YFP	nGFP+RFP	nGFP+mCFP	YFP+RFP	YFP+mCFP	RFP+mCFP		Day
	7	0.0285714	0.412987	0.306494	0.225974	0	0	0	0	0.00779221	0.0181818		7	0.00688282	0.0466044	0.0273562	0.000567364	0.00580945	0.00232378	0.000774593	0.0100697	0.000341022	0.00737976
	9	0.0183486	0.761468	0.146789	0.0550459	0	0	0	0	0.00917431	0.00917431		9	0.00333999	0.395085	0.187061	0.170361	0.00580945	0.00232378	0.000774593	0.0100697	0.00104108	0.0163873
	11	0	0.802632	0.157895	0.0328947	0	0	0	0	0	0.00657895		11	0.0216886	0.436249	0.175955	0.192512	0.00580945	0.00232378	0.000774593	0.0100697	0.00813323	0.0189826
	13	0	0.78534	0.209424	0.0052356	0	0	0	0	0	0		13	0.0216886	0.418958	0.124426	0.220171	0.00580945	0.00232378	0.000774593	0.0100697	0.00813323	0.0255616
	15	0	0.848921	0.143885	0	0	0	0	0	0	0.00719424		15	0.0216886	0.482538	0.189965	0.225407	0.00580945	0.00232378	0.000774593	0.0100697	0.00813323	0.0183673
	17	0	0.90991	0.0900901	0	0	0	0	0	0	0		17	0.0216886	0.543527	0.24376	0.225407	0.00580945	0.00232378	0.000774593	0.0100697	0.00813323	0.0255616
	19	0	0.923077	0.0769231	0	0	0	0	0	0	0		19	0.0216886	0.556694	0.256927	0.225407	0.00580945	0.00232378	0.000774593	0.0100697	0.00813323	0.0255616
	Mouse 3 GC8												Mouse 3 GC8
	Day	nGFP+nGFP	YFP+YFP	RFP+RFP	mCFP+mCFP	nGFP+YFP	nGFP+RFP	nGFP+mCFP	YFP+RFP	YFP+mCFP	RFP+mCFP		Day
	7	0.0380435	0.407609	0.36413	0.179348	0	0	0	0	0.00543478	0.00543478		7	0.0163549	0.041226	0.0302807	0.0460588	0.00580945	0.00232378	0.000774593	0.0100697	0.00269845	0.0201268
	9	0.0235602	0.41623	0.342932	0.196335	0	0	0	0	0.0078534	0.013089		9	0.0018716	0.0498477	0.00908221	0.0290716	0.00580945	0.00232378	0.000774593	0.0100697	0.000279827	0.0124726
	11	0.0201149	0.505747	0.321839	0.152299	0	0	0	0	0	0		11	0.00157367	0.139364	0.0120106	0.0731078	0.00580945	0.00232378	0.000774593	0.0100697	0.00813323	0.0255616
	13	0.0120482	0.309237	0.590361	0.0803213	0	0	0	0	0.00803213	0		13	0.00964042	0.0571457	0.256512	0.145085	0.00580945	0.00232378	0.000774593	0.0100697	0.000101102	0.0255616
	15	0	0.338877	0.594595	0.0540541	0	0	0	0	0.012474	0		15	0.0216886	0.0275053	0.260745	0.171353	0.00580945	0.00232378	0.000774593	0.0100697	0.00434078	0.0255616
	17	0	0.388535	0.595541	0.0159236	0	0	0	0	0	0		17	0.0216886	0.0221524	0.261692	0.209483	0.00580945	0.00232378	0.000774593	0.0100697	0.00813323	0.0255616
	19	0.0049505	0.514851	0.470297	0.00990099	0	0	0	0	0	0		19	0.0167381	0.148469	0.136447	0.215506	0.00580945	0.00232378	0.000774593	0.0100697	0.00813323	0.0255616
PANEL D
	ABSOLUTE COUNTS												RELATIVE FREQUENCIES												DELTA FREQUENCY
	Mouse 1 GC1												Mouse 1 GC1												Mouse 1 GC1
	Day	nGFP+nGFP	YFP+YFP	RFP+RFP	mCFP+mCFP	nGFP+YFP	nGFP+RFP	nGFP+mCFP	YFP+RFP	YFP+mCFP	RFP+mCFP		Day	nGFP+nGFP	YFP+YFP	RFP+RFP	mCFP+mCFP	nGFP+YFP	nGFP+RFP	nGFP+mCFP	YFP+RFP	YFP+mCFP	RFP+mCFP		Day	nGFP+nGFP	YFP+YFP	RFP+RFP	mCFP+mCFP	nGFP+YFP	nGFP+RFP	nGFP+mCFP	YFP+RFP	YFP+mCFP	RFP+mCFP					Sum Clonal Competition Score
	7	5	141	149	85	0	0	0	6	5	5		7	0.0127877	0.360614	0.381074	0.217391	0	0	0	0.0153453	0.0127877	0.0127877		7														papertime	M1GC1	M1GC5	M2GC1	M2GC2a	M2GC2b	M2GC3	M2GC6	M3GC4	M3GC5	M3GC8
	9	8	99	88	68	0	0	0	29	0	2		9	0.027972	0.346154	0.307692	0.237762	0	0	0	0.101399	0	0.00699301		9	0.0151843	0.01446	0.0733819	0.0203709	0	0	0	0.0860533	0.0127877	0.00579472				7
	11	7	204	144	45	0	0	0	142	0	0		11	0.0130841	0.381308	0.269159	0.0841121	0	0	0	0.265421	0	0		11	0.0148879	0.0351546	0.0385334	0.15365	0	0	0	0.164022	0	0.00699301				9	0.228033	0.169899	0.136917	0.10852	0.0774345	0.164116	0.145939	0.144456	0.699726	0.0713635
	13	4	256	157	59	0	0	0	154	0	0		13	0.00638978	0.408946	0.250799	0.0942492	0	0	0	0.246006	0	0		13	0.00669434	0.0276373	0.0183602	0.0101371	0	0	0	0.0194142	0	0				11	0.641274	0.382116	0.370637	0.364493	0.146906	0.291029	0.351601	0.428959	0.804265	0.250397
	15	1	88	156	43	0	0	0	53	0	0		15	0.00294118	0.258824	0.458824	0.126471	0	0	0	0.155882	0	0		15	0.0034486	0.150122	0.208025	0.0322214	0	0	0	0.090124	0	0				13	0.723517	0.539076	0.457548	0.621365	0.9977	0.711608	0.529154	0.729012	0.907324	0.803506
	17	1	52	162	12	0	0	0	32	0	0		17	0.00387597	0.20155	0.627907	0.0465116	0	0	0	0.124031	0	0		17	0.000934793	0.0572731	0.169083	0.079959	0	0	0	0.0318513	0	0				15	1.20746	0.651977	0.604359	1.16343	1.37193	1.03211	0.613407	0.945118	1.04887	0.880137
	19	2	39	142	10	0	0	0	22	0	0		19	0.00775194	0.151163	0.550388	0.0387597	0	0	0	0.0852713	0	0		19	0.00387597	0.0503876	0.0775194	0.00775194	0	0	0	0.0387597	0	0				17	1.54656	0.958224	0.842873	1.47812	1.89045	1.46389	0.743877	1.22581	1.17085	0.981346
																																							19	1.72485	1.10281	1.21849	1.76148	3.14971	2.25022	0.853248	1.33935	1.19719	1.24388
	Mouse1 GC5												Mouse1 GC5												Mouse1 GC5
	Day	nGFP+nGFP	YFP+YFP	RFP+RFP	mCFP+mCFP	nGFP+YFP	nGFP+RFP	nGFP+mCFP	YFP+RFP	YFP+mCFP	RFP+mCFP		Day	nGFP+nGFP	YFP+YFP	RFP+RFP	mCFP+mCFP	nGFP+YFP	nGFP+RFP	nGFP+mCFP	YFP+RFP	YFP+mCFP	RFP+mCFP		Day	nGFP+nGFP	YFP+YFP	RFP+RFP	mCFP+mCFP	nGFP+YFP	nGFP+RFP	nGFP+mCFP	YFP+RFP	YFP+mCFP	RFP+mCFP
	7	0	184	148	68	0	0	0	3	0	1		7	0	0.455446	0.366337	0.168317	0	0	0	0.00742574	0	0.00247525		7
	9	4	164	187	72	1	0	0	8	0	2		9	0.00913242	0.374429	0.426941	0.164384	0.00228311	0	0	0.0182648	0	0.00456621		9	0.00913242	0.0810163	0.060604	0.00393327	0.00228311	0	0	0.0108391	0	0.00209096
	11	6	281	500	142	0	0	0	7	0	2		11	0.00639659	0.299574	0.533049	0.151386	0	0	0	0.00746269	0	0.0021322		11	0.00273583	0.0748557	0.106108	0.0129976	0.00228311	0	0	0.0108022	0	0.00243401
	13	2	310	732	153	0	0	0	0	0	0		13	0.00167084	0.258981	0.611529	0.12782	0	0	0	0	0	0		13	0.00472574	0.0405928	0.0784798	0.0235664	0	0	0	0.00746269	0	0.0021322
	15	3	182	536	131	0	0	0	16	5	9		15	0.00340136	0.206349	0.60771	0.148526	0	0	0	0.0181406	0.00566893	0.0102041		15	0.00173052	0.0526316	0.00381907	0.0207065	0	0	0	0.0181406	0.00566893	0.0102041
	17	1	76	384	40	0	0	0	0	0	10		17	0.00195695	0.148728	0.751468	0.0782779	0	0	0	0	0	0.0195695		17	0.00144441	0.0576212	0.143758	0.0702482	0	0	0	0.0181406	0.00566893	0.00936539
	19	3	49	165	20	0	0	0	0	0	2		19	0.0125523	0.205021	0.690377	0.083682	0	0	0	0	0	0.0083682		19	0.0105954	0.0562929	0.0610911	0.00540412	0	0	0	0	0	0.0112013
	Mouse 2 GC1												Mouse 2 GC1												Mouse 2 GC1
	Day	nGFP+nGFP	YFP+YFP	RFP+RFP	mCFP+mCFP	nGFP+YFP	nGFP+RFP	nGFP+mCFP	YFP+RFP	YFP+mCFP	RFP+mCFP		Day	nGFP+nGFP	YFP+YFP	RFP+RFP	mCFP+mCFP	nGFP+YFP	nGFP+RFP	nGFP+mCFP	YFP+RFP	YFP+mCFP	RFP+mCFP		Day	nGFP+nGFP	YFP+YFP	RFP+RFP	mCFP+mCFP	nGFP+YFP	nGFP+RFP	nGFP+mCFP	YFP+RFP	YFP+mCFP	RFP+mCFP
	7	13	243	269	96	0	0	0	2	3	5		7	0.0206022	0.385103	0.426307	0.152139	0	0	0	0.00316957	0.00475436	0.00792393		7
	9	20	231	217	110	0	0	0	9	3	13		9	0.0331675	0.383085	0.359867	0.182421	0	0	0	0.0149254	0.00497512	0.0215589		9	0.0125653	0.00201843	0.0664401	0.0302818	0	0	0	0.0117558	0.000220766	0.0136349
	11	12	158	246	106	0	0	0	12	0	6		11	0.0222222	0.292593	0.455556	0.196296	0	0	0	0.0222222	0	0.0111111		11	0.0109453	0.090492	0.0956882	0.0138751	0	0	0	0.00729685	0.00497512	0.0104478
	13	14	157	251	109	0	0	0	12	13	17		13	0.0244328	0.273997	0.438045	0.190227	0	0	0	0.0209424	0.0226876	0.0296684		13	0.00221059	0.0185961	0.0175102	0.00606942	0	0	0	0.00127981	0.0226876	0.0185573
	15	18	116	165	96	0	0	0	12	12	21		15	0.0409091	0.263636	0.375	0.218182	0	0	0	0.0272727	0.0272727	0.0477273		15	0.0164763	0.0103601	0.0630454	0.0279549	0	0	0	0.00633032	0.00458512	0.0180589
	17	12	98	134	137	0	0	0	6	4	15		17	0.0295567	0.241379	0.330049	0.337438	0	0	0	0.0147783	0.00985222	0.0369458		17	0.0113524	0.0222571	0.0449507	0.119257	0	0	0	0.0124944	0.0174205	0.0107815
	19	25	117	164	72	0	0	0	9	1	4		19	0.0637755	0.298469	0.418367	0.183673	0	0	0	0.0229592	0.00255102	0.0102041		19	0.0342189	0.0570901	0.0883181	0.153765	0	0	0	0.00818086	0.0073012	0.0267417
	Mouse 2 GC2a												Mouse 2 GC2a												Mouse 2 GC2a
	Day	nGFP+nGFP	YFP+YFP	RFP+RFP	mCFP+mCFP	nGFP+YFP	nGFP+RFP	nGFP+mCFP	YFP+RFP	YFP+mCFP	RFP+mCFP		Day	nGFP+nGFP	YFP+YFP	RFP+RFP	mCFP+mCFP	nGFP+YFP	nGFP+RFP	nGFP+mCFP	YFP+RFP	YFP+mCFP	RFP+mCFP		Day	nGFP+nGFP	YFP+YFP	RFP+RFP	mCFP+mCFP	nGFP+YFP	nGFP+RFP	nGFP+mCFP	YFP+RFP	YFP+mCFP	RFP+mCFP
	7	5	158	158	71	0	0	0	2	1	3		7	0.0125628	0.396985	0.396985	0.178392	0	0	0	0.00502513	0.00251256	0.00753769		7
	9	1	70	65	31	0	0	0	0	0	11		9	0.00561798	0.393258	0.365169	0.174157	0	0	0	0	0	0.0617978		9	0.00694484	0.0037265	0.0318164	0.00423466	0	0	0	0.00502513	0.00251256	0.0542601
	11	1	65	60	15	0	0	0	0	0	33		11	0.00574713	0.373563	0.344828	0.0862069	0	0	0	0	0	0.189655		11	0.000129149	0.0196952	0.020341	0.0879504	0	0	0	0	0	0.127857
	13	2	44	56	17	0	0	0	3	0	16		13	0.0144928	0.318841	0.405797	0.123188	0	0	0	0.0217391	0	0.115942		13	0.00874563	0.0547226	0.0609695	0.0369815	0	0	0	0.0217391	0	0.0737131
	15	2	31	111	15	0	0	0	0	0	5		15	0.0121951	0.189024	0.676829	0.0914634	0	0	0	0	0	0.0304878		15	0.00229763	0.129816	0.271032	0.031725	0	0	0	0.0217391	0	0.0854542
	17	0	8	108	10	0	0	0	0	0	7		17	0	0.0601504	0.81203	0.075188	0	0	0	0	0	0.0526316		17	0.0121951	0.128874	0.135201	0.0162754	0	0	0	0	0	0.0221438
	19	0	2	60	9	0	0	0	9	0	3		19	0	0.0240964	0.722892	0.108434	0	0	0	0.108434	0	0.0361446		19	0	0.036054	0.0891385	0.0332458	0	0	0	0.108434	0	0.016487
	Mouse 2 GC2b												Mouse 2 GC2b												Mouse 2 GC2b
	Day	nGFP+nGFP	YFP+YFP	RFP+RFP	mCFP+mCFP	nGFP+YFP	nGFP+RFP	nGFP+mCFP	YFP+RFP	YFP+mCFP	RFP+mCFP		Day	nGFP+nGFP	YFP+YFP	RFP+RFP	mCFP+mCFP	nGFP+YFP	nGFP+RFP	nGFP+mCFP	YFP+RFP	YFP+mCFP	RFP+mCFP		Day	nGFP+nGFP	YFP+YFP	RFP+RFP	mCFP+mCFP	nGFP+YFP	nGFP+RFP	nGFP+mCFP	YFP+RFP	YFP+mCFP	RFP+mCFP
	7	3	47	102	13	0	0	0	0	0	0		7	0.0181818	0.284848	0.618182	0.0787879	0	0	0	0	0	0		7
	9	1	31	66	5	0	0	0	0	0	0		9	0.00970874	0.300971	0.640777	0.0485437	0	0	0	0	0	0		9	0.00847308	0.0161224	0.0225949	0.0302442	0	0	0	0	0	0
	11	2	26	56	4	0	0	0	2	0	0		11	0.0222222	0.288889	0.622222	0.0444444	0	0	0	0.0222222	0	0		11	0.0125135	0.012082	0.0185545	0.00409924	0	0	0	0.0222222	0	0
	13	8	50	23	10	0	0	0	0	0	14		13	0.0761905	0.47619	0.219048	0.0952381	0	0	0	0	0	0.133333		13	0.0539683	0.187302	0.403175	0.0507937	0	0	0	0.0222222	0	0.133333
	15	3	32	13	3	0	0	0	0	0	0		15	0.0588235	0.627451	0.254902	0.0588235	0	0	0	0	0	0		15	0.0173669	0.151261	0.0358543	0.0364146	0	0	0	0	0	0.133333
	17	1	13	6	0	0	0	0	0	7	0		17	0.037037	0.481481	0.222222	0	0	0	0	0	0.259259	0		17	0.0217865	0.145969	0.0326797	0.0588235	0	0	0	0	0.259259	0
	19	0	2	0	1	0	0	0	0	15	0		19	0	0.111111	0	0.0555556	0	0	0	0	0.833333	0		19	0.037037	0.37037	0.222222	0.0555556	0	0	0	0	0.574074	0
	Mouse 2 GC3												Mouse 2 GC3												Mouse 2 GC3
	Day	nGFP+nGFP	YFP+YFP	RFP+RFP	mCFP+mCFP	nGFP+YFP	nGFP+RFP	nGFP+mCFP	YFP+RFP	YFP+mCFP	RFP+mCFP		Day	nGFP+nGFP	YFP+YFP	RFP+RFP	mCFP+mCFP	nGFP+YFP	nGFP+RFP	nGFP+mCFP	YFP+RFP	YFP+mCFP	RFP+mCFP		Day	nGFP+nGFP	YFP+YFP	RFP+RFP	mCFP+mCFP	nGFP+YFP	nGFP+RFP	nGFP+mCFP	YFP+RFP	YFP+mCFP	RFP+mCFP
	7	13	370	319	172	0	0	0	6	29	59		7	0.0134298	0.382231	0.329545	0.177686	0	0	0	0.00619835	0.0299587	0.0609504		7
	9	12	223	241	146	0	0	0	2	2	36		9	0.0181269	0.336858	0.364048	0.220544	0	0	0	0.00302115	0.00302115	0.0543807		9	0.00469714	0.0453734	0.0345029	0.0428579	0	0	0	0.0031772	0.0269375	0.00656975
	11	18	246	235	165	0	0	0	11	27	22		11	0.0248619	0.339779	0.324586	0.227901	0	0	0	0.0151934	0.0372928	0.0303867		11	0.00673499	0.002921	0.0394627	0.00735675	0	0	0	0.0121722	0.0342717	0.0239939
	13	17	118	235	73	0	0	0	22	2	22		13	0.0347648	0.241309	0.480573	0.149284	0	0	0	0.0449898	0.00408998	0.0449898		13	0.00990295	0.0984702	0.155987	0.0786163	0	0	0	0.0297964	0.0332028	0.014603
	15	11	48	252	52	0	0	0	18	4	31		15	0.0264423	0.115385	0.605769	0.125	0	0	0	0.0432692	0.00961538	0.0745192		15	0.00832252	0.125924	0.125197	0.0242843	0	0	0	0.00172054	0.00552541	0.0295295
	17	5	62	142	21	0	0	0	41	0	4		17	0.0181818	0.225455	0.516364	0.0763636	0	0	0	0.149091	0	0.0145455		17	0.00826049	0.11007	0.0894056	0.0486364	0	0	0	0.105822	0.00961538	0.0599738
	19	2	206	98	18	0	0	0	9	0	0		19	0.00600601	0.618619	0.294294	0.0540541	0	0	0	0.027027	0	0		19	0.0121758	0.393164	0.222069	0.0223096	0	0	0	0.122064	0	0.0145455
	Mouse 2 GC6												Mouse 2 GC6												Mouse 2 GC6
	Day	nGFP+nGFP	YFP+YFP	RFP+RFP	mCFP+mCFP	nGFP+YFP	nGFP+RFP	nGFP+mCFP	YFP+RFP	YFP+mCFP	RFP+mCFP		Day	nGFP+nGFP	YFP+YFP	RFP+RFP	mCFP+mCFP	nGFP+YFP	nGFP+RFP	nGFP+mCFP	YFP+RFP	YFP+mCFP	RFP+mCFP		Day	nGFP+nGFP	YFP+YFP	RFP+RFP	mCFP+mCFP	nGFP+YFP	nGFP+RFP	nGFP+mCFP	YFP+RFP	YFP+mCFP	RFP+mCFP
	7	10	183	165	81	0	0	0	5	12	15		7	0.0212314	0.388535	0.350318	0.171975	0	0	0	0.0106157	0.0254777	0.0318471		7
	9	15	214	166	60	0	0	0	0	7	18		9	0.03125	0.445833	0.345833	0.125	0	0	0	0	0.0145833	0.0375		9	0.0100186	0.0572983	0.00448514	0.0469745	0	0	0	0.0106157	0.0108944	0.00565287
	11	18	193	103	37	0	0	0	0	5	23		11	0.0474934	0.509235	0.271768	0.0976253	0	0	0	0	0.0131926	0.060686		11	0.0162434	0.0634015	0.0740655	0.0273747	0	0	0	0	0.00139072	0.023186
	13	7	235	119	32	0	0	0	0	0	14		13	0.017199	0.577396	0.292383	0.0786241	0	0	0	0	0	0.034398		13	0.0302944	0.0681607	0.0206155	0.0190013	0	0	0	0	0.0131926	0.026288
	15	7	157	85	13	0	0	0	0	0	6		15	0.0261194	0.585821	0.317164	0.0485075	0	0	0	0	0	0.0223881		15	0.00892039	0.00842532	0.0247809	0.0301166	0	0	0	0	0	0.01201
	17	1	129	56	13	0	0	0	0	0	6		17	0.00487805	0.629268	0.273171	0.0634146	0	0	0	0	0	0.0292683		17	0.0212414	0.0434474	0.0439934	0.0149072	0	0	0	0	0	0.00688023
	19	0	127	45	15	0	0	0	0	0	3		19	0	0.668421	0.236842	0.0789474	0	0	0	0	0	0.0157895		19	0.00487805	0.0391528	0.0363286	0.0155327	0	0	0	0	0	0.0134788
	Mouse 3 GC3												Mouse 3 GC3												Mouse 3 GC3
	Day	nGFP+nGFP	YFP+YFP	RFP+RFP	mCFP+mCFP	nGFP+YFP	nGFP+RFP	nGFP+mCFP	YFP+RFP	YFP+mCFP	RFP+mCFP		Day	nGFP+nGFP	YFP+YFP	RFP+RFP	mCFP+mCFP	nGFP+YFP	nGFP+RFP	nGFP+mCFP	YFP+RFP	YFP+mCFP	RFP+mCFP		Day	nGFP+nGFP	YFP+YFP	RFP+RFP	mCFP+mCFP	nGFP+YFP	nGFP+RFP	nGFP+mCFP	YFP+RFP	YFP+mCFP	RFP+mCFP
	7	4	34	35	16	0	0	0	0	0	2		7	0.043956	0.373626	0.384615	0.175824	0	0	0	0	0	0.021978		7
	9	4	21	19	11	0	0	0	0	0	1		9	0.0714286	0.375	0.339286	0.196429	0	0	0	0	0	0.0178571		9	0.0274725	0.00137363	0.0453297	0.0206044	0	0	0	0	0	0.00412088
	11	3	19	29	17	0	0	0	1	0	1		11	0.0428571	0.271429	0.414286	0.242857	0	0	0	0.0142857	0	0.0142857		11	0.0285714	0.103571	0.075	0.0464286	0	0	0	0.0142857	0	0.00357143
	13	3	31	60	17	0	0	0	5	0	9		13	0.024	0.248	0.48	0.136	0	0	0	0.04	0	0.072		13	0.0188571	0.0234286	0.0657143	0.106857	0	0	0	0.0257143	0	0.0577143
	15	3	25	55	10	0	0	0	5	0	7		15	0.0285714	0.238095	0.52381	0.0952381	0	0	0	0.047619	0	0.0666667		15	0.00457143	0.00990476	0.0438095	0.0407619	0	0	0	0.00761905	0	0.00533333
	Mouse 3 GC4												Mouse 3 GC4												Mouse 3 GC4
	Day	nGFP+nGFP	YFP+YFP	RFP+RFP	mCFP+mCFP	nGFP+YFP	nGFP+RFP	nGFP+mCFP	YFP+RFP	YFP+mCFP	RFP+mCFP		Day	nGFP+nGFP	YFP+YFP	RFP+RFP	mCFP+mCFP	nGFP+YFP	nGFP+RFP	nGFP+mCFP	YFP+RFP	YFP+mCFP	RFP+mCFP		Day	nGFP+nGFP	YFP+YFP	RFP+RFP	mCFP+mCFP	nGFP+YFP	nGFP+RFP	nGFP+mCFP	YFP+RFP	YFP+mCFP	RFP+mCFP
	7	7	77	68	41	0	0	0	2	0	5		7	0.035	0.385	0.34	0.205	0	0	0	0.01	0	0.025		7
	9	7	88	60	38	0	0	0	0	0	0		9	0.0362694	0.455959	0.310881	0.196891	0	0	0	0	0	0		9	0.00126943	0.0709585	0.0291192	0.00810881	0	0	0	0.01	0	0.025
	11	7	131	87	15	0	0	0	0	0	2		11	0.0289256	0.541322	0.359504	0.0619835	0	0	0	0	0	0.00826446		11	0.00734381	0.0853638	0.0486233	0.134908	0	0	0	0	0	0.00826446
	13	17	154	54	23	0	0	0	0	0	0		13	0.0685484	0.620968	0.217742	0.0927419	0	0	0	0	0	0		13	0.0396228	0.0796454	0.141762	0.0307585	0	0	0	0	0	0.00826446
	15	19	139	71	40	0	0	0	0	0	2		15	0.0701107	0.512915	0.261993	0.147601	0	0	0	0	0	0.00738007		15	0.00156231	0.108053	0.0442507	0.0548595	0	0	0	0	0	0.00738007
	17	5	106	56	9	0	0	0	0	0	1		17	0.0282486	0.59887	0.316384	0.0508475	0	0	0	0	0	0.00564972		17	0.0418621	0.0859549	0.0543916	0.096754	0	0	0	0	0	0.00173036
	19	2	70	46	7	0	0	0	0	0	0		19	0.016	0.56	0.368	0.056	0	0	0	0	0	0		19	0.0122486	0.0388701	0.0516158	0.00515254	0	0	0	0	0	0.00564972
	Mouse 3 GC5												Mouse 3 GC5												Mouse 3 GC5
	Day	nGFP+nGFP	YFP+YFP	RFP+RFP	mCFP+mCFP	nGFP+YFP	nGFP+RFP	nGFP+mCFP	YFP+RFP	YFP+mCFP	RFP+mCFP		Day	nGFP+nGFP	YFP+YFP	RFP+RFP	mCFP+mCFP	nGFP+YFP	nGFP+RFP	nGFP+mCFP	YFP+RFP	YFP+mCFP	RFP+mCFP		Day	nGFP+nGFP	YFP+YFP	RFP+RFP	mCFP+mCFP	nGFP+YFP	nGFP+RFP	nGFP+mCFP	YFP+RFP	YFP+mCFP	RFP+mCFP
	7	11	159	118	87	0	0	0	0	3	7		7	0.0285714	0.412987	0.306494	0.225974	0	0	0	0	0.00779221	0.0181818		7
	9	2	83	16	6	0	0	0	0	1	1		9	0.0183486	0.761468	0.146789	0.0550459	0	0	0	0	0.00917431	0.00917431		9	0.0102228	0.348481	0.159705	0.170928	0	0	0	0	0.0013821	0.00900751
	11	0	122	24	5	0	0	0	0	0	1		11	0	0.802632	0.157895	0.0328947	0	0	0	0	0	0.00657895		11	0.0183486	0.0411637	0.0111057	0.0221511	0	0	0	0	0.00917431	0.00259536
	13	0	150	40	1	0	0	0	0	0	0		13	0	0.78534	0.209424	0.0052356	0	0	0	0	0	0		13	0	0.0172913	0.0515293	0.0276591	0	0	0	0	0	0.00657895
	15	0	118	20	0	0	0	0	0	0	1		15	0	0.848921	0.143885	0	0	0	0	0	0	0.00719424		15	0	0.0635805	0.0655392	0.0052356	0	0	0	0	0	0.00719424
	17	0	101	10	0	0	0	0	0	0	0		17	0	0.90991	0.0900901	0	0	0	0	0	0	0		17	0	0.060989	0.0537948	0	0	0	0	0	0	0.00719424
	19	0	120	10	0	0	0	0	0	0	0		19	0	0.923077	0.0769231	0	0	0	0	0	0	0		19	0	0.013167	0.013167	0	0	0	0	0	0	0
	Mouse 3 GC8												Mouse 3 GC8												Mouse 3 GC8
	Day	nGFP+nGFP	YFP+YFP	RFP+RFP	mCFP+mCFP	nGFP+YFP	nGFP+RFP	nGFP+mCFP	YFP+RFP	YFP+mCFP	RFP+mCFP		Day	nGFP+nGFP	YFP+YFP	RFP+RFP	mCFP+mCFP	nGFP+YFP	nGFP+RFP	nGFP+mCFP	YFP+RFP	YFP+mCFP	RFP+mCFP		Day	nGFP+nGFP	YFP+YFP	RFP+RFP	mCFP+mCFP	nGFP+YFP	nGFP+RFP	nGFP+mCFP	YFP+RFP	YFP+mCFP	RFP+mCFP
	7	14	150	134	66	0	0	0	0	2	2		7	0.0380435	0.407609	0.36413	0.179348	0	0	0	0	0.00543478	0.00543478		7
	9	9	159	131	75	0	0	0	0	3	5		9	0.0235602	0.41623	0.342932	0.196335	0	0	0	0	0.0078534	0.013089		9	0.0144833	0.00862167	0.0211985	0.0169873	0	0	0	0	0.00241862	0.00765422
	11	7	176	112	53	0	0	0	0	0	0		11	0.0201149	0.505747	0.321839	0.152299	0	0	0	0	0	0		11	0.00344527	0.0895168	0.0210929	0.0440362	0	0	0	0	0.0078534	0.013089
	13	3	77	147	20	0	0	0	0	2	0		13	0.0120482	0.309237	0.590361	0.0803213	0	0	0	0	0.00803213	0		13	0.00806675	0.19651	0.268522	0.0719776	0	0	0	0	0.00803213	0
	15	0	163	286	26	0	0	0	0	6	0		15	0	0.338877	0.594595	0.0540541	0	0	0	0	0.012474	0		15	0.0120482	0.0296404	0.00423315	0.0262672	0	0	0	0	0.00444188	0
	17	0	122	187	5	0	0	0	0	0	0		17	0	0.388535	0.595541	0.0159236	0	0	0	0	0	0		17	0	0.0496577	0.000946807	0.0381305	0	0	0	0	0.012474	0
	19	1	104	95	2	0	0	0	0	0	0		19	0.0049505	0.514851	0.470297	0.00990099	0	0	0	0	0	0		19	0.0049505	0.126316	0.125244	0.00602258	0	0	0	0	0	0
PANELS E-H
No numerical source data to reference.
