# Supplementary material for: Capturing change in clonal composition amongst single mouse germinal centers
Source: eLife. 2018 Aug 1;7:e33051. doi: 10.7554/eLife.33051 (PMC6070335; doi:10.7554/eLife.33051)
Supplement: Figure 6—source data 1. [file elife-33051-fig6-data1.xlsx]

## Sheet: Figure 6-source data
PANEL A
No numerical source data to reference.
PANEL B-Clonal Dominance
	Mouse 1 GC1																				Single Clone Dominance
	Day	nGFP+nGFP	YFP+YFP	RFP+RFP	mCFP+mCFP	nGFP+YFP	nGFP+RFP	nGFP+mCFP	YFP+RFP	YFP+mCFP	RFP+mCFP			Day	% most dominant clone	% 2 most dominant clones						Day
	3	0	55	61	42	0	0	0	2	6	8			3	0.350575							4	6	8	10	12	14	16	18	20	22	24	26
	4	0	56	40	35	0	0	0	0	0	4			4	0.414815						M1GC1	0.414815	0.414634	0.421053
	5	0	75	53	33	0	0	0	0	1	14			5	0.426136						M1GC2	0.363636	0.408451	0.466667
	6	0	49	51	12	0	0	0	0	1	10			6	0.414634						M1GC4	0.390411	0.405405	0.473684
	7	0	22	26	8	0	0	0	3	0	6			7	0.4						M1GC5	0.441667	0.438202	0.4
	8	0	32	25	9	0	0	0	3	0	7			8	0.421053						M2GC1	0.388889	0.395062	0.432
																					M2GC2	0.412587	0.393443	0.398058
	Mouse1 GC2																				M3GC2	0.384615	0.369048	0.405063	0.506494	0.59375
	Day	nGFP+nGFP	YFP+YFP	RFP+RFP	mCFP+mCFP	nGFP+YFP	nGFP+RFP	nGFP+mCFP	YFP+RFP	YFP+mCFP	RFP+mCFP			Day	% most dominant						M3GC3	0.384615	0.375	0.414286	0.48	0.52381
	3	5	76	76	42	0	0	0	0	3	7			3	0.363636						M3GC4	0.398058	0.363636	0.349593	0.470588	0.341463
	4	1	54	30	26	0	0	0	0	0	8			4	0.453782						M3GC5	0.438776	0.373494	0.34127	0.576923	0.569948
	5	1	58	52	22	0	0	0	0	2	7			5	0.408451						M4GC2			0.416928	0.491018	0.627737	0.685039	0.680851	0.666667	0.480519	0.956989
	6	0	27	25	13	0	0	0	0	1	4			6	0.385714						M4GC4			0.395833	0.341667	0.322917	0.436364	0.375	0.401786	0.4375	0.596273
	7	0	21	13	9	0	0	0	0	0	2			7	0.466667						M5GC1					0.392405	0.372881	0.566116	0.44375	0.387931	0.43609	0.722222
																					M5GC2					0.819355	0.855769	0.809302	0.803797	0.856115	0.860215	0.911917	0.88
	Mouse 1 GC4																				M5GC3					0.586777	0.596154	0.708609	0.873786	0.960317	0.959459	0.816794	0.740113
	Day	nGFP+nGFP	YFP+YFP	RFP+RFP	mCFP+mCFP	nGFP+YFP	nGFP+RFP	nGFP+mCFP	YFP+RFP	YFP+mCFP	RFP+mCFP			Day	% most dominant						M6GC5						0.536082	0.491228	0.531915	0.785714	0.694444	0.897436
	5	0	57	51	29	0	0	0	2	0	7			5	0.390411						M6GC4						0.517241	0.551181	0.58	0.714286	0.578947	0.590164
	6	0	60	48	26	0	0	0	6	0	8			6	0.405405
	7	1	33	49	20	0	0	0	7	0	7			7	0.418803
	8	0	15	27	14	0	0	0	1	0	0			8	0.473684								M1GC1	M1GC2	M1GC4	M1GC5	M2GC1	M2GC2	M3GC2	M3GC3	M3GC4	M3GC5	M4GC2	M4GC4	M5GC1	M5GC2	M5GC3	M6GC5	M6GC4
																					Day	4	0.414815	0.363636	0.390411	0.441667	0.388889	0.412587	0.384615	0.384615	0.398058	0.438776
	Mouse 1 GC5																					6	0.414634	0.408451	0.405405	0.438202	0.395062	0.393443	0.369048	0.375	0.363636	0.373494
	Day	nGFP+nGFP	YFP+YFP	RFP+RFP	mCFP+mCFP	nGFP+YFP	nGFP+RFP	nGFP+mCFP	YFP+RFP	YFP+mCFP	RFP+mCFP			Day	% most dominant							8	0.421053	0.466667	0.473684	0.4	0.432	0.398058	0.405063	0.414286	0.349593	0.34127	0.416928	0.395833
	5	0	47	53	12	0	0	0	1	0	7			5	0.441667							10							0.506494	0.48	0.470588	0.576923	0.491018	0.341667
	6	0	31	39	11	0	0	0	1	0	7			6	0.438202							12							0.59375	0.52381	0.341463	0.569948	0.627737	0.322917	0.392405	0.819355	0.586777
	7	0	22	17	9	0	0	0	2	0	8			7	0.37931							14											0.685039	0.436364	0.372881	0.855769	0.596154	0.536082	0.517241
	8	0	9	12	3	0	0	0	2	0	4			8	0.4							16											0.680851	0.375	0.566116	0.809302	0.708609	0.491228	0.551181
																						18											0.666667	0.401786	0.44375	0.803797	0.873786	0.531915	0.58
	Mouse 2 GC1																					20											0.480519	0.4375	0.387931	0.856115	0.960317	0.785714	0.714286
	Day	nGFP+nGFP	YFP+YFP	RFP+RFP	mCFP+mCFP	nGFP+YFP	nGFP+RFP	nGFP+mCFP	YFP+RFP	YFP+mCFP	RFP+mCFP			Day	% most dominant clone							22											0.956989	0.596273	0.43609	0.860215	0.959459	0.694444	0.578947
	3	0	108	78	57	0	0	0	1	4	2			3	0.432							24													0.722222	0.911917	0.816794	0.897436	0.590164
	4	0	21	18	14	0	0	0	0	0	1			4	0.388889							26														0.88	0.740113
	5
	6	0	11	7	4	0	0	0	0	0	1			6	0.478261
	7	0	32	31	10	0	0	0	8	0	0			7	0.395062
	8	0	29	35	26	0	0	0	21	1	6			8	0.29661
	Mouse 2 GC2
	Day	nGFP+nGFP	YFP+YFP	RFP+RFP	mCFP+mCFP	nGFP+YFP	nGFP+RFP	nGFP+mCFP	YFP+RFP	YFP+mCFP	RFP+mCFP			Day	% most dominant
	4	0	59	59	21	0	0	0	0	0	4			3	0.412587
	5	0	38	28	15	0	0	0	0	0	2			4	0.457831
	6	0	48	46	27	0	0	0	0	0	1			5	0.393443
	7	0	65	48	21	0	0	0	0	0	7			6	0.460993
	8	3	41	35	19	0	0	1	0	0	4			7	0.398058
	Mouse 3 GC2
	Day	nGFP+nGFP	YFP+YFP	RFP+RFP	mCFP+mCFP	nGFP+YFP	nGFP+RFP	nGFP+mCFP	YFP+RFP	YFP+mCFP	RFP+mCFP			Day	% most dominant clone
	4	0	40	40	19	0	0	0	1	1	3			4	0.384615
	5	0	41	41	19	0	0	0	1	1	3			5	0.386792
	6	0	31	25	18	0	0	0	0	3	7			6	0.369048
														7
	8	0	24	32	14	0	0	0	0	0	9			8	0.405063
														9
	10	0	24	39	10	0	0	0	0	0	4			10	0.506494
														11
	12	0	15	38	6	0	0	0	0	0	5			12	0.59375
	Mouse 3 GC3
	Day	nGFP+nGFP	YFP+YFP	RFP+RFP	mCFP+mCFP	nGFP+YFP	nGFP+RFP	nGFP+mCFP	YFP+RFP	YFP+mCFP	RFP+mCFP			Day	% most dominant clone
	4	4	34	35	16	0	0	0	0	0	2			4	0.384615
	6	4	21	19	11	0	0	0	0	0	1			6	0.375
	8	3	19	29	17	0	0	0	1	0	1			8	0.414286
	10	3	31	60	17	0	0	0	5	0	9			10	0.48
	12	3	25	55	10	0	0	0	5	0	7			12	0.52381
	Mouse 3 GC4
	Day	nGFP+nGFP	YFP+YFP	RFP+RFP	mCFP+mCFP	nGFP+YFP	nGFP+RFP	nGFP+mCFP	YFP+RFP	YFP+mCFP	RFP+mCFP			Day	% most dominant clone
	4	0	19	30	13	0	0	0	41	0	0			4	0.398058
	6	0	18	22	9	0	0	0	28	0	0			6	0.363636
	8	0	34	40	6	0	0	0	43	0	0			8	0.349593
	10	0	25	18	11	0	0	0	48	0	0			10	0.470588
	12	0	13	38	27	0	0	0	42	2	1			12	0.341463
	Mouse 3 GC5
	Day	nGFP+nGFP	YFP+YFP	RFP+RFP	mCFP+mCFP	nGFP+YFP	nGFP+RFP	nGFP+mCFP	YFP+RFP	YFP+mCFP	RFP+mCFP			Day	% most dominant clone
	4	2	40	43	13	0	0	0	0	0	0			4	0.438776
	6	1	31	27	22	0	0	0	0	0	2			6	0.373494
	8	2	41	43	33	0	0	0	0	0	7			8	0.34127
	10	1	42	90	18	0	0	0	3	0	2			10	0.576923
	12	0	60	110	14	0	0	0	1	0	8			12	0.569948
	Mouse 4 GC2
	Day	nGFP+nGFP	YFP+YFP	RFP+RFP	mCFP+mCFP	nGFP+YFP	nGFP+RFP	nGFP+mCFP	YFP+RFP	YFP+mCFP	RFP+mCFP			Day	% most dominant clone
	8	7	103	133	51	0	0	0	15	0	10			8	0.416928
	10	4	47	82	19	0	0	0	12	0	3			10	0.491018
	12	3	21	86	24	0	0	0	3	0	0			12	0.627737
	14	4	14	87	16	0	0	0	6	0	0			14	0.685039
	16	0	7	64	22	0	0	0	1	0	0			16	0.680851
	18	0	17	76	21	0	0	0	0	0	0			18	0.666667
	20	0	54	74	26	0	0	0	0	0	0			20	0.480519
	22	0	2	89	2	0	0	0	0	0	0			22	0.956989
	Mouse 4 GC4
	Day	nGFP+nGFP	YFP+YFP	RFP+RFP	mCFP+mCFP	nGFP+YFP	nGFP+RFP	nGFP+mCFP	YFP+RFP	YFP+mCFP	RFP+mCFP			Day	% most dominant clone
	8	7	93	95	39	0	0	0	4	0	2			8	0.395833
	10	18	41	33	28	0	0	0	0	0	0			10	0.341667
	12	21	31	27	16	0	0	0	1	0	0			12	0.322917
	14	48	18	35	8	0	0	0	1	0	0			14	0.436364
	16	48	39	39	2	0	0	0	0	0	0			16	0.375
	18	45	42	25	0	0	0	0	0	0	0			18	0.401786
	20	20	28	15	1	0	0	0	0	0	0			20	0.4375
	22	4	96	40	21	0	0	0	0	0	0			22	0.596273
	Mouse 5 GC1
	Day	nGFP+nGFP	YFP+YFP	RFP+RFP	mCFP+mCFP	nGFP+YFP	nGFP+RFP	nGFP+mCFP	YFP+RFP	YFP+mCFP	RFP+mCFP			Day	% most dominant clone
	12	1	56	62	34	0	0	0	0	1	4			12	0.392405
	14	0	35	44	26	0	0	0	0	0	13			14	0.372881
	16	3	40	52	137	0	0	0	0	0	10			16	0.566116
	18	0	29	23	71	0	0	0	0	0	37			18	0.44375
	20	0	9	45	19	0	0	0	0	0	43			20	0.387931
	22	0	23	58	37	0	0	0	0	0	15			22	0.43609
	24	0	2	52	10	0	0	0	0	0	8			24	0.722222
	Mouse 5 GC2
	Day	nGFP+nGFP	YFP+YFP	RFP+RFP	mCFP+mCFP	nGFP+YFP	nGFP+RFP	nGFP+mCFP	YFP+RFP	YFP+mCFP	RFP+mCFP			Day	% most dominant clone
	12	0	9	127	17	0	0	0	0	0	2			12	0.819355
	14	0	10	89	5	0	0	0	0	0	0			14	0.855769
	16	0	12	174	26	0	0	0	3	0	0			16	0.809302
	18	0	10	127	20	0	0	0	1	0	0			18	0.803797
	20	0	4	119	14	0	0	0	2	0	0			20	0.856115
	22	0	3	160	23	0	0	0	0	0	0			22	0.860215
	24	0	11	176	6	0	0	0	0	0	0			24	0.911917
	26	0	4	132	14	0	0	0	0	0	0			26	0.88
	Mouse 5 GC3
	Day	nGFP+nGFP	YFP+YFP	RFP+RFP	mCFP+mCFP	nGFP+YFP	nGFP+RFP	nGFP+mCFP	YFP+RFP	YFP+mCFP	RFP+mCFP			Day	% most dominant clone
	12	6	30	71	14	0	0	0	0	0	0			12	0.586777
	14	3	33	62	5	0	0	0	0	0	1			14	0.596154
	16	4	34	107	5	0	0	0	0	0	1			16	0.708609
	18	0	23	180	3	0	0	0	0	0	0			18	0.873786
	20	0	4	121	1	0	0	0	0	0	0			20	0.960317
	22	0	6	142	0	0	0	0	0	0	0			22	0.959459
	24	0	24	107	0	0	0	0	0	0	0			24	0.816794
	26	0	46	131	0	0	0	0	0	0	0			26	0.740113
	Mouse 6 GC5
	Day	nGFP+nGFP	YFP+YFP	RFP+RFP	mCFP+mCFP	nGFP+YFP	nGFP+RFP	nGFP+mCFP	YFP+RFP	YFP+mCFP	RFP+mCFP			Day	% most dominant clone
	14	9	52	23	13	0	0	0	0	0	0			14	0.536082
	16	3	28	5	21	0	0	0	0	0	0			16	0.491228
	18	0	19	3	25	0	0	0	0	0	0			18	0.531915
	20	1	11	0	44	0	0	0	0	0	0			20	0.785714
	22	9	1	1	25	0	0	0	0	0	0			22	0.694444
	24	0	3	1	35	0	0	0	0	0	0			24	0.897436
	Mouse 6 GC4
	Day	nGFP+nGFP	YFP+YFP	RFP+RFP	mCFP+mCFP	nGFP+YFP	nGFP+RFP	nGFP+mCFP	YFP+RFP	YFP+mCFP	RFP+mCFP			Day	% most dominant clone
	14	0	60	16	40	0	0	0	0	0	0			14	0.517241
	16	0	70	9	48	0	0	0	0	0	0			16	0.551181
	18	0	58	5	37	0	0	0	0	0	0			18	0.58
	20	0	60	0	24	0	0	0	0	0	0			20	0.714286
	22	0	44	5	27	0	0	0	0	0	0			22	0.578947
	24	0	21	4	36	0	0	0	0	0	0			24	0.590164
PANEL C-Clonal Deviation
GLOBAL/EXPECTED OVERALL FREQ DATA FROM EXPLANTS AT DAY 3
	nGFP+nGFP	YFP+YFP	RFP+RFP	mCFP+mCFP	nGFP+YFP	nGFP+RFP	nGFP+mCFP	YFP+RFP	YFP+mCFP	RFP+mCFP
Sum	56	946	862	582	15	6	2	26	21	66	2582
Rfreq	2.16886	36.6383	33.385	22.5407	0.580945	0.232378	0.0774593	1.00697	0.813323	2.55616	100
VictoraFreq(ie out of 40%...)	0.867545	14.6553	13.354	9.01627	0.232378	0.0929512	0.0309837	0.402789	0.325329	1.02246	40
RELATIVE FREQUENCIES												Clonal Deviation Difference
Mouse 1 GC1												Mouse 1 GC1														Divergence INDEX
Day	nGFP+nGFP	YFP+YFP	RFP+RFP	mCFP+mCFP	nGFP+YFP	nGFP+RFP	nGFP+mCFP	YFP+RFP	YFP+mCFP	RFP+mCFP		Day	nGFP+nGFP	YFP+YFP	RFP+RFP	mCFP+mCFP	nGFP+YFP	nGFP+RFP	nGFP+mCFP	YFP+RFP	YFP+mCFP	RFP+mCFP
3	0	0.316092	0.350575	0.241379	0	0	0	0.0114943	0.0344828	0.045977		3	0.0216886	0.0502907	0.016725	0.0159726	0.00580945	0.00232378	0.000774593	0.00142454	0.0263495	0.0204154				papertime	M1GC1	M1GC2	M1GC4	M1GC5	M2GC1	M2GC2	M3GC2	M3GC3	M3GC4	M3GC5	M4GC2	M4GC4	M5GC1	M5GC2	M5GC3	M6GC5	M6GC4
4	0	0.414815	0.296296	0.259259	0	0	0	0	0	0.0296296		4	0.0216886	0.0484322	0.0375534	0.0338526	0.00580945	0.00232378	0.000774593	0.0100697	0.00813323	0.00406805				4	0.172706	0.0923471	0.131012	0.331745	0.152155	0.254706	0.14753	0.160554	0.775977	0.293413
5	0	0.426136	0.301136	0.1875	0	0	0	0	0.00568182	0.0795455		5	0.0216886	0.0597537	0.0327134	0.0379067	0.00580945	0.00232378	0.000774593	0.0100697	0.00245141	0.0539839				6	0.33703	0.258128	0.195972	0.317218	0.25959	0.140519	0.154787	0.127587	0.707133	0.0935298
6	0	0.398374	0.414634	0.097561	0	0	0	0	0.00813008	0.0813008		6	0.0216886	0.0319913	0.0807844	0.127846	0.00580945	0.00232378	0.000774593	0.0100697	3.14875e-06	0.0557392				8	0.301235	0.238334	0.335032	0.461038	0.387047	0.134554	0.176036	0.246542	0.679048	0.147824	0.252143	0.194352
7	0	0.338462	0.4	0.123077	0	0	0	0.0461538	0	0.0923077		7	0.0216886	0.0279211	0.0661503	0.10233	0.00580945	0.00232378	0.000774593	0.0360841	0.00813323	0.0667461				10							0.319152	0.449661	0.921037	0.504469	0.442437	0.272476
8	0	0.421053	0.328947	0.118421	0	0	0	0.0394737	0	0.0921053		8	0.0216886	0.05467	0.00490236	0.106986	0.00580945	0.00232378	0.000774593	0.029404	0.00813323	0.0665437				12							0.39806	0.550994	0.679041	0.503975	0.61185	0.394817	0.117111	0.97101	0.561651
																										14											0.796343	0.82935	0.247279	1.04384	0.538923	0.481589	0.540559
Mouse1 GC2												Mouse1 GC2														16											0.712412	0.706623	0.71294	0.958673	0.759122	0.597606	0.674689
Day	nGFP+nGFP	YFP+YFP	RFP+RFP	mCFP+mCFP	nGFP+YFP	nGFP+RFP	nGFP+mCFP	YFP+RFP	YFP+mCFP	RFP+mCFP		Day														18											0.665634	0.777429	0.848064	0.939895	1.07987	0.688762	0.716421
3	0.0239234	0.363636	0.363636	0.200957	0	0	0	0	0.0143541	0.0334928		3	0.00223483	0.00274629	0.0297866	0.0244497	0.00580945	0.00232378	0.000774593	0.0100697	0.00622084	0.00793124				20											0.29334	0.723857	0.798419	1.05317	1.25294	1.12062	0.816421
4	0.00840336	0.453782	0.252101	0.218487	0	0	0	0	0	0.0672269		4	0.0132853	0.0873989	0.0817489	0.00691927	0.00580945	0.00232378	0.000774593	0.0100697	0.00813323	0.0416653				22											1.24628	0.466093	0.484499	1.05273	1.25122	1.3947	0.684842
5	0.00704225	0.408451	0.366197	0.15493	0	0	0	0	0.0140845	0.0492958		5	0.0146464	0.0420681	0.0323475	0.0704771	0.00580945	0.00232378	0.000774593	0.0100697	0.00595128	0.0237342				24													0.947844	1.15613	0.965888	1.34406	0.729515
6	0	0.385714	0.357143	0.185714	0	0	0	0	0.0142857	0.0571429		6	0.0216886	0.0193316	0.0232931	0.0396924	0.00580945	0.00232378	0.000774593	0.0100697	0.00615248	0.0315813				26														1.0923	0.812527
7	0	0.466667	0.288889	0.2	0	0	0	0	0	0.0444444		7	0.0216886	0.100284	0.0449608	0.0254067	0.00580945	0.00232378	0.000774593	0.0100697	0.00813323	0.0188829
Mouse 1 GC4												Mouse 1 GC4
Day	nGFP+nGFP	YFP+YFP	RFP+RFP	mCFP+mCFP	nGFP+YFP	nGFP+RFP	nGFP+mCFP	YFP+RFP	YFP+mCFP	RFP+mCFP		Day
5	0	0.390411	0.349315	0.19863	0	0	0	0.0136986	0	0.0479452		5	0.0216886	0.0240283	0.0154653	0.0267765	0.00580945	0.00232378	0.000774593	0.00362892	0.00813323	0.0223836
6	0	0.405405	0.324324	0.175676	0	0	0	0.0405405	0	0.0540541		6	0.0216886	0.0390228	0.0095254	0.049731	0.00580945	0.00232378	0.000774593	0.0304708	0.00813323	0.0284925
7	0.00854701	0.282051	0.418803	0.17094	0	0	0	0.0598291	0	0.0598291		7	0.0131416	0.0843314	0.0849537	0.0544665	0.00580945	0.00232378	0.000774593	0.0497593	0.00813323	0.0342675
8	0	0.263158	0.473684	0.245614	0	0	0	0.0175439	0	0		8	0.0216886	0.103225	0.139834	0.0202074	0.00580945	0.00232378	0.000774593	0.00747415	0.00813323	0.0255616
Mouse 1 GC5												Mouse 1 GC5
Day	nGFP+nGFP	YFP+YFP	RFP+RFP	mCFP+mCFP	nGFP+YFP	nGFP+RFP	nGFP+mCFP	YFP+RFP	YFP+mCFP	RFP+mCFP		Day
5	0	0.391667	0.441667	0.1	0	0	0	0.00833333	0	0.0583333		5	0.0216886	0.025284	0.107817	0.125407	0.00580945	0.00232378	0.000774593	0.00173638	0.00813323	0.0327718
6	0	0.348315	0.438202	0.123596	0	0	0	0.011236	0	0.0786517		6	0.0216886	0.018068	0.104353	0.101811	0.00580945	0.00232378	0.000774593	0.00116624	0.00813323	0.0530901
7	0	0.37931	0.293103	0.155172	0	0	0	0.0344828	0	0.137931		7	0.0216886	0.0129277	0.0407463	0.0702342	0.00580945	0.00232378	0.000774593	0.024413	0.00813323	0.112369
8	0	0.3	0.4	0.1	0	0	0	0.0666667	0	0.133333		8	0.0216886	0.0663826	0.0661503	0.125407	0.00580945	0.00232378	0.000774593	0.056597	0.00813323	0.107772
Mouse 2 GC1												Mouse 2 GC1
Day	nGFP+nGFP	YFP+YFP	RFP+RFP	mCFP+mCFP	nGFP+YFP	nGFP+RFP	nGFP+mCFP	YFP+RFP	YFP+mCFP	RFP+mCFP		Day
3	0	0.432	0.312	0.228	0	0	0	0.004	0.016	0.008		3	0.0216886	0.0656174	0.0218497	0.00259334	0.00580945	0.00232378	0.000774593	0.00606971	0.00786677	0.0175616
4	0	0.388889	0.333333	0.259259	0	0	0	0	0	0.0185185		4	0.0216886	0.0225062	0.000516396	0.0338526	0.00580945	0.00232378	0.000774593	0.0100697	0.00813323	0.00704306
5												5	0.0216886	0.366383	0.33385	0.225407	0.00580945	0.00232378	0.000774593	0.0100697	0.00813323	0.0255616
6	0	0.478261	0.304348	0.173913	0	0	0	0	0	0.0434783		6	0.0216886	0.111878	0.0295019	0.0514936	0.00580945	0.00232378	0.000774593	0.0100697	0.00813323	0.0179167
7	0	0.395062	0.382716	0.123457	0	0	0	0.0987654	0	0		7	0.0216886	0.0286791	0.0488663	0.10195	0.00580945	0.00232378	0.000774593	0.0886957	0.00813323	0.0255616
8	0	0.245763	0.29661	0.220339	0	0	0	0.177966	0.00847458	0.0508475		8	0.0216886	0.12062	0.0372396	0.00506768	0.00580945	0.00232378	0.000774593	0.167896	0.000341346	0.0252859
Mouse 2 GC2												Mouse 2 GC2
Day	nGFP+nGFP	YFP+YFP	RFP+RFP	mCFP+mCFP	nGFP+YFP	nGFP+RFP	nGFP+mCFP	YFP+RFP	YFP+mCFP	RFP+mCFP		Day
4	0	0.412587	0.412587	0.146853	0	0	0	0	0	0.027972		4	0.0216886	0.0462048	0.0787377	0.0785535	0.00580945	0.00232378	0.000774593	0.0100697	0.00813323	0.00241045
5	0	0.457831	0.337349	0.180723	0	0	0	0	0	0.0240964		5	0.0216886	0.0914487	0.00349967	0.0446838	0.00580945	0.00232378	0.000774593	0.0100697	0.00813323	0.00146519
6	0	0.393443	0.377049	0.221311	0	0	0	0	0	0.00819672		6	0.0216886	0.02706	0.0431995	0.00409519	0.00580945	0.00232378	0.000774593	0.0100697	0.00813323	0.0173649
7	0	0.460993	0.340426	0.148936	0	0	0	0	0	0.0496454		7	0.0216886	0.0946103	0.0065758	0.0764705	0.00580945	0.00232378	0.000774593	0.0100697	0.00813323	0.0240838
8	0.0291262	0.398058	0.339806	0.184466	0	0	0.00970874	0	0	0.038835		8	0.0074376	0.0316756	0.0059561	0.0409406	0.00580945	0.00232378	0.00893414	0.0100697	0.00813323	0.0132734
Mouse 3 GC2												Mouse 3 GC2
Day	nGFP+nGFP	YFP+YFP	RFP+RFP	mCFP+mCFP	nGFP+YFP	nGFP+RFP	nGFP+mCFP	YFP+RFP	YFP+mCFP	RFP+mCFP		Day
4	0	0.384615	0.384615	0.182692	0	0	0	0.00961538	0.00961538	0.0288462		4	0.0216886	0.0182327	0.0507657	0.0427144	0.00580945	0.00232378	0.000774593	0.000454329	0.00148215	0.00328457
5	0	0.386792	0.386792	0.179245	0	0	0	0.00943396	0.00943396	0.0283019		5	0.0216886	0.0204098	0.0529427	0.0461614	0.00580945	0.00232378	0.000774593	0.000635751	0.00130073	0.00274031
6	0	0.369048	0.297619	0.214286	0	0	0	0	0.0357143	0.0833333		6	0.0216886	0.00266497	0.0362307	0.0111209	0.00580945	0.00232378	0.000774593	0.0100697	0.0275811	0.0577718
8	0	0.303797	0.405063	0.177215	0	0	0	0	0	0.113924		8	0.0216886	0.0625852	0.0712136	0.0481915	0.00580945	0.00232378	0.000774593	0.0100697	0.00813323	0.0883625
10	0	0.311688	0.506494	0.12987	0	0	0	0	0	0.0519481		10	0.0216886	0.0546943	0.172644	0.0955365	0.00580945	0.00232378	0.000774593	0.0100697	0.00813323	0.0263865
12	0	0.234375	0.59375	0.09375	0	0	0	0	0	0.078125		12	0.0216886	0.132008	0.2599	0.131657	0.00580945	0.00232378	0.000774593	0.0100697	0.00813323	0.0525634
Mouse 3 GC3												Mouse 3 GC3
Day	nGFP+nGFP	YFP+YFP	RFP+RFP	mCFP+mCFP	nGFP+YFP	nGFP+RFP	nGFP+mCFP	YFP+RFP	YFP+mCFP	RFP+mCFP		Day
4	0.043956	0.373626	0.384615	0.175824	0	0	0	0	0	0.021978		4	0.0222674	0.00724372	0.0507657	0.0495825	0.00580945	0.00232378	0.000774593	0.0100697	0.00813323	0.00358356
6	0.0714286	0.375	0.339286	0.196429	0	0	0	0	0	0.0178571		6	0.04974	0.00861735	0.00543599	0.0289781	0.00580945	0.00232378	0.000774593	0.0100697	0.00813323	0.00770444
8	0.0428571	0.271429	0.414286	0.242857	0	0	0	0.0142857	0	0.0142857		8	0.0211685	0.0949541	0.080436	0.0174505	0.00580945	0.00232378	0.000774593	0.004216	0.00813323	0.0112759
10	0.024	0.248	0.48	0.136	0	0	0	0.04	0	0.072		10	0.00231139	0.118383	0.14615	0.0894067	0.00580945	0.00232378	0.000774593	0.0299303	0.00813323	0.0464384
12	0.0285714	0.238095	0.52381	0.0952381	0	0	0	0.047619	0	0.0666667		12	0.00688282	0.128287	0.18996	0.130169	0.00580945	0.00232378	0.000774593	0.0375493	0.00813323	0.0411051
Mouse 3 GC4												Mouse 3 GC4
Day	nGFP+nGFP	YFP+YFP	RFP+RFP	mCFP+mCFP	nGFP+YFP	nGFP+RFP	nGFP+mCFP	YFP+RFP	YFP+mCFP	RFP+mCFP		Day
4	0	0.184466	0.291262	0.126214	0	0	0	0.398058	0	0		4	0.0216886	0.181917	0.0425876	0.0991931	0.00580945	0.00232378	0.000774593	0.387989	0.00813323	0.0255616
6	0	0.233766	0.285714	0.116883	0	0	0	0.363636	0	0		6	0.0216886	0.132616	0.0481354	0.108524	0.00580945	0.00232378	0.000774593	0.353567	0.00813323	0.0255616
8	0	0.276423	0.325203	0.0487805	0	0	0	0.349593	0	0		8	0.0216886	0.0899599	0.00864648	0.176626	0.00580945	0.00232378	0.000774593	0.339524	0.00813323	0.0255616
10	0	0.245098	0.176471	0.107843	0	0	0	0.470588	0	0		10	0.0216886	0.121285	0.157379	0.117564	0.00580945	0.00232378	0.000774593	0.460519	0.00813323	0.0255616
12	0	0.105691	0.308943	0.219512	0	0	0	0.341463	0.0162602	0.00813008		12	0.0216886	0.260692	0.0249066	0.00589447	0.00580945	0.00232378	0.000774593	0.331394	0.00812693	0.0174315
Mouse 3 GC5												Mouse 3 GC5
Day	nGFP+nGFP	YFP+YFP	RFP+RFP	mCFP+mCFP	nGFP+YFP	nGFP+RFP	nGFP+mCFP	YFP+RFP	YFP+mCFP	RFP+mCFP		Day
4	0.0204082	0.408163	0.438776	0.132653	0	0	0	0	0	0		4	0.00128045	0.0417806	0.104926	0.0927536	0.00580945	0.00232378	0.000774593	0.0100697	0.00813323	0.0255616
6	0.0120482	0.373494	0.325301	0.26506	0	0	0	0	0	0.0240964		6	0.00964042	0.00711133	0.00854852	0.0396536	0.00580945	0.00232378	0.000774593	0.0100697	0.00813323	0.00146519
8	0.015873	0.325397	0.34127	0.261905	0	0	0	0	0	0.0555556		8	0.0058156	0.0409858	0.00742011	0.0364981	0.00580945	0.00232378	0.000774593	0.0100697	0.00813323	0.029994
10	0.00641026	0.269231	0.576923	0.115385	0	0	0	0.0192308	0	0.0128205		10	0.0152784	0.0971519	0.243073	0.110022	0.00580945	0.00232378	0.000774593	0.00916106	0.00813323	0.0127411
12	0	0.310881	0.569948	0.0725389	0	0	0	0.00518135	0	0.0414508		12	0.0216886	0.0555018	0.236098	0.152868	0.00580945	0.00232378	0.000774593	0.00488837	0.00813323	0.0158892
Mouse 4 GC2												Mouse 4 GC2
Day	nGFP+nGFP	YFP+YFP	RFP+RFP	mCFP+mCFP	nGFP+YFP	nGFP+RFP	nGFP+mCFP	YFP+RFP	YFP+mCFP	RFP+mCFP		Day
8	0.0219436	0.322884	0.416928	0.159875	0	0	0	0.0470219	0	0.031348		8	0.00025496	0.0434986	0.0830782	0.0655321	0.00580945	0.00232378	0.000774593	0.0369522	0.00813323	0.00578638
10	0.0239521	0.281437	0.491018	0.113772	0	0	0	0.0718563	0	0.0179641		10	0.00226348	0.0849455	0.157168	0.111634	0.00580945	0.00232378	0.000774593	0.0617866	0.00813323	0.00759751
12	0.0218978	0.153285	0.627737	0.175182	0	0	0	0.0218978	0	0		12	0.000209197	0.213098	0.293887	0.0502242	0.00580945	0.00232378	0.000774593	0.0118281	0.00813323	0.0255616
14	0.0314961	0.110236	0.685039	0.125984	0	0	0	0.0472441	0	0		14	0.00980745	0.256146	0.35119	0.0994224	0.00580945	0.00232378	0.000774593	0.0371744	0.00813323	0.0255616
16	0	0.0744681	0.680851	0.234043	0	0	0	0.0106383	0	0		16	0.0216886	0.291915	0.347001	0.00863589	0.00580945	0.00232378	0.000774593	0.000568584	0.00813323	0.0255616
18	0	0.149123	0.666667	0.184211	0	0	0	0	0	0		18	0.0216886	0.21726	0.332817	0.0411961	0.00580945	0.00232378	0.000774593	0.0100697	0.00813323	0.0255616
20	0	0.350649	0.480519	0.168831	0	0	0	0	0	0		20	0.0216886	0.0157333	0.14667	0.0565755	0.00580945	0.00232378	0.000774593	0.0100697	0.00813323	0.0255616
22	0	0.0215054	0.956989	0.0215054	0	0	0	0	0	0		22	0.0216886	0.344877	0.62314	0.203901	0.00580945	0.00232378	0.000774593	0.0100697	0.00813323	0.0255616
Mouse 4 GC4												Mouse 4 GC4
Day	nGFP+nGFP	YFP+YFP	RFP+RFP	mCFP+mCFP	nGFP+YFP	nGFP+RFP	nGFP+mCFP	YFP+RFP	YFP+mCFP	RFP+mCFP		Day
8	0.0291667	0.3875	0.395833	0.1625	0	0	0	0.0166667	0	0.00833333		8	0.00747805	0.0211174	0.0619836	0.0629067	0.00580945	0.00232378	0.000774593	0.00659695	0.00813323	0.0172282
10	0.15	0.341667	0.275	0.233333	0	0	0	0	0	0		10	0.128311	0.024716	0.0588497	0.00792667	0.00580945	0.00232378	0.000774593	0.0100697	0.00813323	0.0255616
12	0.21875	0.322917	0.28125	0.166667	0	0	0	0.0104167	0	0		12	0.197061	0.043466	0.0525997	0.05874	0.00580945	0.00232378	0.000774593	0.000346953	0.00813323	0.0255616
14	0.436364	0.163636	0.318182	0.0727273	0	0	0	0.00909091	0	0		14	0.414675	0.202746	0.0156679	0.152679	0.00580945	0.00232378	0.000774593	0.000978804	0.00813323	0.0255616
16	0.375	0.304688	0.304688	0.015625	0	0	0	0	0	0		16	0.353311	0.0616951	0.0291622	0.209782	0.00580945	0.00232378	0.000774593	0.0100697	0.00813323	0.0255616
18	0.401786	0.375	0.223214	0	0	0	0	0	0	0		18	0.380097	0.00861735	0.110635	0.225407	0.00580945	0.00232378	0.000774593	0.0100697	0.00813323	0.0255616
20	0.3125	0.4375	0.234375	0.015625	0	0	0	0	0	0		20	0.290811	0.0711174	0.0994747	0.209782	0.00580945	0.00232378	0.000774593	0.0100697	0.00813323	0.0255616
22	0.0248447	0.596273	0.248447	0.130435	0	0	0	0	0	0		22	0.00315611	0.229891	0.0854025	0.0949719	0.00580945	0.00232378	0.000774593	0.0100697	0.00813323	0.0255616
Mouse 5 GC1												Mouse 5 GC1
Day	nGFP+nGFP	YFP+YFP	RFP+RFP	mCFP+mCFP	nGFP+YFP	nGFP+RFP	nGFP+mCFP	YFP+RFP	YFP+mCFP	RFP+mCFP		Day
12	0.00632911	0.35443	0.392405	0.21519	0	0	0	0	0.00632911	0.0253165		12	0.0153595	0.0119523	0.0585553	0.0102168	0.00580945	0.00232378	0.000774593	0.0100697	0.00180412	0.000245124
14	0	0.29661	0.372881	0.220339	0	0	0	0	0	0.110169		14	0.0216886	0.0697725	0.0390316	0.00506768	0.00580945	0.00232378	0.000774593	0.0100697	0.00813323	0.0846079
16	0.0123967	0.165289	0.214876	0.566116	0	0	0	0	0	0.0413223		16	0.00929192	0.201093	0.118974	0.340709	0.00580945	0.00232378	0.000774593	0.0100697	0.00813323	0.0157607
18	0	0.18125	0.14375	0.44375	0	0	0	0	0	0.23125		18	0.0216886	0.185133	0.1901	0.218343	0.00580945	0.00232378	0.000774593	0.0100697	0.00813323	0.205688
20	0	0.0775862	0.387931	0.163793	0	0	0	0	0	0.37069		20	0.0216886	0.288796	0.0540813	0.0616136	0.00580945	0.00232378	0.000774593	0.0100697	0.00813323	0.345128
22	0	0.172932	0.43609	0.278195	0	0	0	0	0	0.112782		22	0.0216886	0.19345	0.10224	0.0527888	0.00580945	0.00232378	0.000774593	0.0100697	0.00813323	0.0872204
24	0	0.0277778	0.722222	0.138889	0	0	0	0	0	0.111111		24	0.0216886	0.338605	0.388372	0.0865178	0.00580945	0.00232378	0.000774593	0.0100697	0.00813323	0.0855495
Mouse 5 GC2												Mouse 5 GC2
Day	nGFP+nGFP	YFP+YFP	RFP+RFP	mCFP+mCFP	nGFP+YFP	nGFP+RFP	nGFP+mCFP	YFP+RFP	YFP+mCFP	RFP+mCFP		Day
12	0	0.0580645	0.819355	0.109677	0	0	0	0	0	0.0129032		12	0.0216886	0.308318	0.485505	0.115729	0.00580945	0.00232378	0.000774593	0.0100697	0.00813323	0.0126584
14	0	0.0961538	0.855769	0.0480769	0	0	0	0	0	0		14	0.0216886	0.270229	0.52192	0.17733	0.00580945	0.00232378	0.000774593	0.0100697	0.00813323	0.0255616
16	0	0.055814	0.809302	0.12093	0	0	0	0.0139535	0	0		16	0.0216886	0.310569	0.475453	0.104476	0.00580945	0.00232378	0.000774593	0.00388377	0.00813323	0.0255616
18	0	0.0632911	0.803797	0.126582	0	0	0	0.00632911	0	0		18	0.0216886	0.303092	0.469948	0.0988244	0.00580945	0.00232378	0.000774593	0.0037406	0.00813323	0.0255616
20	0	0.028777	0.856115	0.100719	0	0	0	0.0143885	0	0		20	0.0216886	0.337606	0.522265	0.124687	0.00580945	0.00232378	0.000774593	0.00431878	0.00813323	0.0255616
22	0	0.016129	0.860215	0.123656	0	0	0	0	0	0		22	0.0216886	0.350254	0.526365	0.101751	0.00580945	0.00232378	0.000774593	0.0100697	0.00813323	0.0255616
24	0	0.0569948	0.911917	0.0310881	0	0	0	0	0	0		24	0.0216886	0.309388	0.578067	0.194319	0.00580945	0.00232378	0.000774593	0.0100697	0.00813323	0.0255616
26	0	0.0266667	0.88	0.0933333	0	0	0	0	0	0		26	0.0216886	0.339716	0.54615	0.132073	0.00580945	0.00232378	0.000774593	0.0100697	0.00813323	0.0255616
Mouse 5 GC3												Mouse 5 GC3
Day	nGFP+nGFP	YFP+YFP	RFP+RFP	mCFP+mCFP	nGFP+YFP	nGFP+RFP	nGFP+mCFP	YFP+RFP	YFP+mCFP	RFP+mCFP		Day
12	0.0495868	0.247934	0.586777	0.115702	0	0	0	0	0	0		12	0.0278982	0.118449	0.252927	0.109704	0.00580945	0.00232378	0.000774593	0.0100697	0.00813323	0.0255616
14	0.0288462	0.317308	0.596154	0.0480769	0	0	0	0	0	0.00961538		14	0.00715754	0.049075	0.262304	0.17733	0.00580945	0.00232378	0.000774593	0.0100697	0.00813323	0.0159462
16	0.0264901	0.225166	0.708609	0.0331126	0	0	0	0	0	0.00662252		16	0.00480145	0.141217	0.37476	0.192294	0.00580945	0.00232378	0.000774593	0.0100697	0.00813323	0.0189391
18	0	0.11165	0.873786	0.0145631	0	0	0	0	0	0		18	0.0216886	0.254732	0.539937	0.210844	0.00580945	0.00232378	0.000774593	0.0100697	0.00813323	0.0255616
20	0	0.031746	0.960317	0.00793651	0	0	0	0	0	0		20	0.0216886	0.334637	0.626468	0.21747	0.00580945	0.00232378	0.000774593	0.0100697	0.00813323	0.0255616
22	0	0.0405405	0.959459	0	0	0	0	0	0	0		22	0.0216886	0.325842	0.62561	0.225407	0.00580945	0.00232378	0.000774593	0.0100697	0.00813323	0.0255616
24	0	0.183206	0.816794	0	0	0	0	0	0	0		24	0.0216886	0.183177	0.482944	0.225407	0.00580945	0.00232378	0.000774593	0.0100697	0.00813323	0.0255616
26	0	0.259887	0.740113	0	0	0	0	0	0	0		26	0.0216886	0.106496	0.406263	0.225407	0.00580945	0.00232378	0.000774593	0.0100697	0.00813323	0.0255616
Mouse 6 GC5												Mouse 6 GC5
Day	nGFP+nGFP	YFP+YFP	RFP+RFP	mCFP+mCFP	nGFP+YFP	nGFP+RFP	nGFP+mCFP	YFP+RFP	YFP+mCFP	RFP+mCFP		Day
14	0.0927835	0.536082	0.237113	0.134021	0	0	0	0	0	0		14	0.0710949	0.1697	0.0967363	0.091386	0.00580945	0.00232378	0.000774593	0.0100697	0.00813323	0.0255616
16	0.0526316	0.491228	0.0877193	0.368421	0	0	0	0	0	0		16	0.030943	0.124845	0.24613	0.143014	0.00580945	0.00232378	0.000774593	0.0100697	0.00813323	0.0255616
18	0	0.404255	0.0638298	0.531915	0	0	0	0	0	0		18	0.0216886	0.0378727	0.27002	0.306508	0.00580945	0.00232378	0.000774593	0.0100697	0.00813323	0.0255616
20	0.0178571	0.196429	0	0.785714	0	0	0	0	0	0		20	0.00383147	0.169954	0.33385	0.560308	0.00580945	0.00232378	0.000774593	0.0100697	0.00813323	0.0255616
22	0.25	0.0277778	0.0277778	0.694444	0	0	0	0	0	0		22	0.228311	0.338605	0.306072	0.469038	0.00580945	0.00232378	0.000774593	0.0100697	0.00813323	0.0255616
24	0	0.0769231	0.025641	0.897436	0	0	0	0	0	0		24	0.0216886	0.28946	0.308209	0.672029	0.00580945	0.00232378	0.000774593	0.0100697	0.00813323	0.0255616
Mouse 6 GC4												Mouse 6 GC4
Day	nGFP+nGFP	YFP+YFP	RFP+RFP	mCFP+mCFP	nGFP+YFP	nGFP+RFP	nGFP+mCFP	YFP+RFP	YFP+mCFP	RFP+mCFP		Day
14	0	0.517241	0.137931	0.344828	0	0	0	0	0	0		14	0.0216886	0.150859	0.195919	0.119421	0.00580945	0.00232378	0.000774593	0.0100697	0.00813323	0.0255616
16	0	0.551181	0.0708661	0.377953	0	0	0	0	0	0		16	0.0216886	0.184798	0.262984	0.152546	0.00580945	0.00232378	0.000774593	0.0100697	0.00813323	0.0255616
18	0	0.58	0.05	0.37	0	0	0	0	0	0		18	0.0216886	0.213617	0.28385	0.144593	0.00580945	0.00232378	0.000774593	0.0100697	0.00813323	0.0255616
20	0	0.714286	0	0.285714	0	0	0	0	0	0		20	0.0216886	0.347903	0.33385	0.0603076	0.00580945	0.00232378	0.000774593	0.0100697	0.00813323	0.0255616
22	0	0.578947	0.0657895	0.355263	0	0	0	0	0	0		22	0.0216886	0.212565	0.26806	0.129856	0.00580945	0.00232378	0.000774593	0.0100697	0.00813323	0.0255616
24	0	0.344262	0.0655738	0.590164	0	0	0	0	0	0		24	0.0216886	0.0221204	0.268276	0.364757	0.00580945	0.00232378	0.000774593	0.0100697	0.00813323	0.0255616
PANEL D-Meander Score
	ABSOLUTE COUNTS												RELATIVE FREQUENCIES												DELTA FREQUENCY
	Mouse 1 GC1												Mouse 1 GC1												Mouse 1 GC1
	Day	nGFP+nGFP	YFP+YFP	RFP+RFP	mCFP+mCFP	nGFP+YFP	nGFP+RFP	nGFP+mCFP	YFP+RFP	YFP+mCFP	RFP+mCFP		Day	nGFP+nGFP	YFP+YFP	RFP+RFP	mCFP+mCFP	nGFP+YFP	nGFP+RFP	nGFP+mCFP	YFP+RFP	YFP+mCFP	RFP+mCFP		Day	nGFP+nGFP	YFP+YFP	RFP+RFP	mCFP+mCFP	nGFP+YFP	nGFP+RFP	nGFP+mCFP	YFP+RFP	YFP+mCFP	RFP+mCFP					Meander Score
	3	0	55	61	42	0	0	0	2	6	8		3	#DIV/0!	#DIV/0!	#DIV/0!	#DIV/0!	#DIV/0!	#DIV/0!	#DIV/0!	#DIV/0!	#DIV/0!	#DIV/0!		3														papertime	M1GC1	M1GC2	M1GC4	M1GC5	M2GC1	M2GC2	M3GC2	M3GC3	M3GC4	M3GC5
	4	0	56	40	35	0	0	0	0	0	4		4	0	0.321839	0.229885	0.201149	0	0	0	0	0	0.0229885		4	#DIV/0!	#DIV/0!	#DIV/0!	#DIV/0!	#DIV/0!	#DIV/0!	#DIV/0!	#DIV/0!	#DIV/0!	#DIV/0!				4
	5	0	75	53	33	0	0	0	0	1	14		5	0	0.555556	0.392593	0.244444	0	0	0	0	0.00740741	0.103704		5	0	0.233716	0.162708	0.043295	0	0	0	0	0.00740741	0.0807152				6	0.60484	0.282819	0.0958904	0.093633	0.228663	0.160577	0.00870827	0.0989011	0.0986004	0.313007
	6	0	49	51	12	0	0	0	0	1	10		6	0	0.278409	0.289773	0.0681818	0	0	0	0	0.00568182	0.0568182		6	0	0.277146	0.10282	0.176263	0	0	0	0	0.00172559	0.0468855				8	1.24562	0.473296	0.259109	0.371794	0.699473	0.309306	0.241413	0.37033	0.262891	0.415512
	7	0	22	26	8	0	0	0	3	0	6		7	0	0.178862	0.211382	0.0650407	0	0	0	0.0243902	0	0.0487805		7	0	0.0995473	0.0783906	0.00314117	0	0	0	0.0243902	0.00568182	0.00803769				10							0.517483	0.668615	0.623006	0.92528
	8	0	32	25	9	0	0	0	3	0	7		8	0	0.492308	0.384615	0.138462	0	0	0	0.0461538	0	0.107692		8	0	0.313446	0.173233	0.0734209	0	0	0	0.0217636	0	0.0589118				12							0.736125	0.780615	1.16007	1.06584
																																							14
	Mouse1 GC2												Mouse1 GC2												Mouse1 GC2														16
	Day	nGFP+nGFP	YFP+YFP	RFP+RFP	mCFP+mCFP	nGFP+YFP	nGFP+RFP	nGFP+mCFP	YFP+RFP	YFP+mCFP	RFP+mCFP		Day	nGFP+nGFP	YFP+YFP	RFP+RFP	mCFP+mCFP	nGFP+YFP	nGFP+RFP	nGFP+mCFP	YFP+RFP	YFP+mCFP	RFP+mCFP		Day	nGFP+nGFP	YFP+YFP	RFP+RFP	mCFP+mCFP	nGFP+YFP	nGFP+RFP	nGFP+mCFP	YFP+RFP	YFP+mCFP	RFP+mCFP				18
	3	5	76	76	42	0	0	0	0	3	7		3	0.0239234	0.363636	0.363636	0.200957	0	0	0	0	0.0143541	0.0334928		3														20
	4	1	54	30	26	0	0	0	0	0	8		4	0.00840336	0.453782	0.252101	0.218487	0	0	0	0	0	0.0672269		4	0.0155201	0.0901451	0.111536	0.0175305	0	0	0	0	0.0143541	0.0337341				22
	5	1	58	52	22	0	0	0	0	2	7		5	0.00704225	0.408451	0.366197	0.15493	0	0	0	0	0.0140845	0.0492958		5	0.00136111	0.0453308	0.114096	0.0635578	0	0	0	0	0.0140845	0.0179311				24
	6	0	27	25	13	0	0	0	0	1	4		6	0	0.385714	0.357143	0.185714	0	0	0	0	0.0142857	0.0571429		6	0.00704225	0.0227364	0.00905433	0.0307847	0	0	0	0	0.000201207	0.00784708				26
	7	0	21	13	9	0	0	0	0	0	2		7	0	0.466667	0.288889	0.2	0	0	0	0	0	0.0444444		7	0	0.0809524	0.068254	0.0142857	0	0	0	0	0.0142857	0.0126984
	Mouse 1 GC4												Mouse 1 GC4												Mouse 1 GC4
	Day	nGFP+nGFP	YFP+YFP	RFP+RFP	mCFP+mCFP	nGFP+YFP	nGFP+RFP	nGFP+mCFP	YFP+RFP	YFP+mCFP	RFP+mCFP		Day	nGFP+nGFP	YFP+YFP	RFP+RFP	mCFP+mCFP	nGFP+YFP	nGFP+RFP	nGFP+mCFP	YFP+RFP	YFP+mCFP	RFP+mCFP		Day	nGFP+nGFP	YFP+YFP	RFP+RFP	mCFP+mCFP	nGFP+YFP	nGFP+RFP	nGFP+mCFP	YFP+RFP	YFP+mCFP	RFP+mCFP
	5	0	57	51	29	0	0	0	2	0	7		5	0	0.390411	0.349315	0.19863	0	0	0	0.0136986	0	0.0479452		5
	6	0	60	48	26	0	0	0	6	0	8		6	0	0.405405	0.324324	0.175676	0	0	0	0.0405405	0	0.0540541		6	0	0.0149944	0.0249907	0.0229545	0	0	0	0.0268419	0	0.00610885
	7	1	33	49	20	0	0	0	7	0	7		7	0.00854701	0.282051	0.418803	0.17094	0	0	0	0.0598291	0	0.0598291		7	0.00854701	0.123354	0.0944791	0.0047355	0	0	0	0.0192885	0	0.00577501
	8	0	15	27	14	0	0	0	1	0	0		8	0	0.263158	0.473684	0.245614	0	0	0	0.0175439	0	0		8	0.00854701	0.0188934	0.0548808	0.0746739	0	0	0	0.0422852	0	0.0598291
	Mouse 1 GC5												Mouse 1 GC5												Mouse 1 GC5
	Day	nGFP+nGFP	YFP+YFP	RFP+RFP	mCFP+mCFP	nGFP+YFP	nGFP+RFP	nGFP+mCFP	YFP+RFP	YFP+mCFP	RFP+mCFP		Day	nGFP+nGFP	YFP+YFP	RFP+RFP	mCFP+mCFP	nGFP+YFP	nGFP+RFP	nGFP+mCFP	YFP+RFP	YFP+mCFP	RFP+mCFP		Day	nGFP+nGFP	YFP+YFP	RFP+RFP	mCFP+mCFP	nGFP+YFP	nGFP+RFP	nGFP+mCFP	YFP+RFP	YFP+mCFP	RFP+mCFP
	5	0	47	53	12	0	0	0	1	0	7		5	0	0.391667	0.441667	0.1	0	0	0	0.00833333	0	0.0583333		5
	6	0	31	39	11	0	0	0	1	0	7		6	0	0.348315	0.438202	0.123596	0	0	0	0.011236	0	0.0786517		6	0	0.0433521	0.00346442	0.0235955	0	0	0	0.00290262	0	0.0203184
	7	0	22	17	9	0	0	0	2	0	8		7	0	0.37931	0.293103	0.155172	0	0	0	0.0344828	0	0.137931		7	0	0.0309957	0.145099	0.0315769	0	0	0	0.0232468	0	0.0592793
	8	0	9	12	3	0	0	0	2	0	4		8	0	0.3	0.4	0.1	0	0	0	0.0666667	0	0.133333		8	0	0.0793103	0.106897	0.0551724	0	0	0	0.0321839	0	0.0045977
	Mouse 2 GC1												Mouse 2 GC1												Mouse 2 GC1
	Day	nGFP+nGFP	YFP+YFP	RFP+RFP	mCFP+mCFP	nGFP+YFP	nGFP+RFP	nGFP+mCFP	YFP+RFP	YFP+mCFP	RFP+mCFP		Day	nGFP+nGFP	YFP+YFP	RFP+RFP	mCFP+mCFP	nGFP+YFP	nGFP+RFP	nGFP+mCFP	YFP+RFP	YFP+mCFP	RFP+mCFP		Day	nGFP+nGFP	YFP+YFP	RFP+RFP	mCFP+mCFP	nGFP+YFP	nGFP+RFP	nGFP+mCFP	YFP+RFP	YFP+mCFP	RFP+mCFP
	3	0	108	78	57	0	0	0	1	4	2		3	0	0.432	0.312	0.228	0	0	0	0.004	0.016	0.008		3
	4	0	21	18	14	0	0	0	0	0	1		4	0	0.388889	0.333333	0.259259	0	0	0	0	0	0.0185185		4	0	0.0431111	0.0213333	0.0312593	0	0	0	0.004	0.016	0.0105185
	5												5												5
	6	0	11	7	4	0	0	0	0	0	1		6	0	0.478261	0.304348	0.173913	0	0	0	0	0	0.0434783		6	0	0.089372	0.0289855	0.0853462	0	0	0	0	0	0.0249597
	7	0	32	31	10	0	0	0	8	0	0		7	0	0.395062	0.382716	0.123457	0	0	0	0.0987654	0	0		7	0	0.0831991	0.0783682	0.0504563	0	0	0	0.0987654	0	0.0434783
	8	0	29	35	26	0	0	0	21	1	6		8	0	0.245763	0.29661	0.220339	0	0	0	0.177966	0.00847458	0.0508475		8	0	0.149299	0.0861059	0.0968822	0	0	0	0.0792007	0.00847458	0.0508475
	Mouse 2 GC2												Mouse 2 GC2												Mouse 2 GC2
	Day	nGFP+nGFP	YFP+YFP	RFP+RFP	mCFP+mCFP	nGFP+YFP	nGFP+RFP	nGFP+mCFP	YFP+RFP	YFP+mCFP	RFP+mCFP		Day	nGFP+nGFP	YFP+YFP	RFP+RFP	mCFP+mCFP	nGFP+YFP	nGFP+RFP	nGFP+mCFP	YFP+RFP	YFP+mCFP	RFP+mCFP		Day	nGFP+nGFP	YFP+YFP	RFP+RFP	mCFP+mCFP	nGFP+YFP	nGFP+RFP	nGFP+mCFP	YFP+RFP	YFP+mCFP	RFP+mCFP
	4	0	59	59	21	0	0	0	0	0	4		4	0	0.412587	0.412587	0.146853	0	0	0	0	0	0.027972		4
	5	0	38	28	15	0	0	0	0	0	2		5	0	0.457831	0.337349	0.180723	0	0	0	0	0	0.0240964		5	0	0.0452439	0.075238	0.0338697	0	0	0	0	0	0.00387564
	6	0	48	46	27	0	0	0	0	0	1		6	0	0.393443	0.377049	0.221311	0	0	0	0	0	0.00819672		6	0	0.0643887	0.0396998	0.0405886	0	0	0	0	0	0.0158997
	7	0	65	48	21	0	0	0	0	0	7		7	0	0.460993	0.340426	0.148936	0	0	0	0	0	0.0496454		7	0	0.0675503	0.0366236	0.0723753	0	0	0	0	0	0.0414487
	8	3	41	35	19	0	0	1	0	0	4		8	0.0291262	0.398058	0.339806	0.184466	0	0	0.00970874	0	0	0.038835		8	0.0291262	0.0629347	0.000619707	0.0355298	0	0	0.00970874	0	0	0.0108104
	Mouse 3 GC2												Mouse 3 GC2												Mouse 3 GC2
	Day	nGFP+nGFP	YFP+YFP	RFP+RFP	mCFP+mCFP	nGFP+YFP	nGFP+RFP	nGFP+mCFP	YFP+RFP	YFP+mCFP	RFP+mCFP		Day	nGFP+nGFP	YFP+YFP	RFP+RFP	mCFP+mCFP	nGFP+YFP	nGFP+RFP	nGFP+mCFP	YFP+RFP	YFP+mCFP	RFP+mCFP		Day	nGFP+nGFP	YFP+YFP	RFP+RFP	mCFP+mCFP	nGFP+YFP	nGFP+RFP	nGFP+mCFP	YFP+RFP	YFP+mCFP	RFP+mCFP
	4	0	40	40	19	0	0	0	1	1	3		4	0	0.384615	0.384615	0.182692	0	0	0	0.00961538	0.00961538	0.0288462		4
	5	0	41	41	19	0	0	0	1	1	3		5	0	0.386792	0.386792	0.179245	0	0	0	0.00943396	0.00943396	0.0283019		5	0	0.00217707	0.00217707	0.00344702	0	0	0	0.000181422	0.000181422	0.000544267
	6	0	31	25	18	0	0	0	0	3	7		6	0	0.369048	0.297619	0.214286	0	0	0	0	0.0357143	0.0833333		6	0	0.0177448	0.0891734	0.0350404	0	0	0	0.00943396	0.0262803	0.0550314
	8	0	24	32	14	0	0	0	0	0	9		8	0	0.303797	0.405063	0.177215	0	0	0	0	0	0.113924		8	0	0.0652502	0.107444	0.0370705	0	0	0	0	0.0357143	0.0305907
	10	0	24	39	10	0	0	0	0	0	4		10	0	0.311688	0.506494	0.12987	0	0	0	0	0	0.0519481		10	0	0.00789084	0.10143	0.0473451	0	0	0	0	0	0.061976
	12	0	15	38	6	0	0	0	0	0	5		12	0	0.234375	0.59375	0.09375	0	0	0	0	0	0.078125		12	0	0.0773133	0.0872565	0.0361201	0	0	0	0	0	0.0261769
	Mouse 3 GC3												Mouse 3 GC3												Mouse 3 GC3
	Day	nGFP+nGFP	YFP+YFP	RFP+RFP	mCFP+mCFP	nGFP+YFP	nGFP+RFP	nGFP+mCFP	YFP+RFP	YFP+mCFP	RFP+mCFP		Day	nGFP+nGFP	YFP+YFP	RFP+RFP	mCFP+mCFP	nGFP+YFP	nGFP+RFP	nGFP+mCFP	YFP+RFP	YFP+mCFP	RFP+mCFP		Day	nGFP+nGFP	YFP+YFP	RFP+RFP	mCFP+mCFP	nGFP+YFP	nGFP+RFP	nGFP+mCFP	YFP+RFP	YFP+mCFP	RFP+mCFP
	4	4	34	35	16	0	0	0	0	0	2		4	0.043956	0.373626	0.384615	0.175824	0	0	0	0	0	0.021978		4
	6	4	21	19	11	0	0	0	0	0	1		6	0.0714286	0.375	0.339286	0.196429	0	0	0	0	0	0.0178571		6	0.0274725	0.00137363	0.0453297	0.0206044	0	0	0	0	0	0.00412088
	8	3	19	29	17	0	0	0	1	0	1		8	0.0428571	0.271429	0.414286	0.242857	0	0	0	0.0142857	0	0.0142857		8	0.0285714	0.103571	0.075	0.0464286	0	0	0	0.0142857	0	0.00357143
	10	3	31	60	17	0	0	0	5	0	9		10	0.024	0.248	0.48	0.136	0	0	0	0.04	0	0.072		10	0.0188571	0.0234286	0.0657143	0.106857	0	0	0	0.0257143	0	0.0577143
	12	3	25	55	10	0	0	0	5	0	7		12	0.0285714	0.238095	0.52381	0.0952381	0	0	0	0.047619	0	0.0666667		12	0.00457143	0.00990476	0.0438095	0.0407619	0	0	0	0.00761905	0	0.00533333
	Mouse 3 GC4												Mouse 3 GC4												Mouse 3 GC4
	Day	nGFP+nGFP	YFP+YFP	RFP+RFP	mCFP+mCFP	nGFP+YFP	nGFP+RFP	nGFP+mCFP	YFP+RFP	YFP+mCFP	RFP+mCFP		Day	nGFP+nGFP	YFP+YFP	RFP+RFP	mCFP+mCFP	nGFP+YFP	nGFP+RFP	nGFP+mCFP	YFP+RFP	YFP+mCFP	RFP+mCFP		Day	nGFP+nGFP	YFP+YFP	RFP+RFP	mCFP+mCFP	nGFP+YFP	nGFP+RFP	nGFP+mCFP	YFP+RFP	YFP+mCFP	RFP+mCFP
	4	0	19	30	13	0	0	0	41	0	0		4	0	0.184466	0.291262	0.126214	0	0	0	0.398058	0	0		4
	6	0	18	22	9	0	0	0	28	0	0		6	0	0.233766	0.285714	0.116883	0	0	0	0.363636	0	0		6	0	0.0493002	0.00554785	0.00933048	0	0	0	0.0344219	0	0
	8	0	34	40	6	0	0	0	43	0	0		8	0	0.276423	0.325203	0.0487805	0	0	0	0.349593	0	0		8	0	0.0426565	0.039489	0.0681026	0	0	0	0.0140429	0	0
	10	0	25	18	11	0	0	0	48	0	0		10	0	0.245098	0.176471	0.107843	0	0	0	0.470588	0	0		10	0	0.0313247	0.148733	0.0590626	0	0	0	0.120995	0	0
	12	0	13	38	27	0	0	0	42	2	1		12	0	0.105691	0.308943	0.219512	0	0	0	0.341463	0.0162602	0.00813008		12	0	0.139407	0.132473	0.111669	0	0	0	0.129125	0.0162602	0.00813008
	Mouse 3 GC5												Mouse 3 GC5												Mouse 3 GC5
	Day	nGFP+nGFP	YFP+YFP	RFP+RFP	mCFP+mCFP	nGFP+YFP	nGFP+RFP	nGFP+mCFP	YFP+RFP	YFP+mCFP	RFP+mCFP		Day	nGFP+nGFP	YFP+YFP	RFP+RFP	mCFP+mCFP	nGFP+YFP	nGFP+RFP	nGFP+mCFP	YFP+RFP	YFP+mCFP	RFP+mCFP		Day	nGFP+nGFP	YFP+YFP	RFP+RFP	mCFP+mCFP	nGFP+YFP	nGFP+RFP	nGFP+mCFP	YFP+RFP	YFP+mCFP	RFP+mCFP
	4	2	40	43	13	0	0	0	0	0	0		4	0.0204082	0.408163	0.438776	0.132653	0	0	0	0	0	0		4
	6	1	31	27	22	0	0	0	0	0	2		6	0.0120482	0.373494	0.325301	0.26506	0	0	0	0	0	0.0240964		6	0.00835997	0.0346693	0.113474	0.132407	0	0	0	0	0	0.0240964
	8	2	41	43	33	0	0	0	0	0	7		8	0.015873	0.325397	0.34127	0.261905	0	0	0	0	0	0.0555556		8	0.00382482	0.0480972	0.0159686	0.00315548	0	0	0	0	0	0.0314592
	10	1	42	90	18	0	0	0	3	0	2		10	0.00641026	0.269231	0.576923	0.115385	0	0	0	0.0192308	0	0.0128205		10	0.00946276	0.0561661	0.235653	0.14652	0	0	0	0.0192308	0	0.042735
	12	0	60	110	14	0	0	0	1	0	8		12	0	0.310881	0.569948	0.0725389	0	0	0	0.00518135	0	0.0414508		12	0.00641026	0.0416501	0.00697489	0.0428458	0	0	0	0.0140494	0	0.0286303
	Mouse 4 GC2												Mouse 4 GC2												Mouse 4 GC2
	Day	nGFP+nGFP	YFP+YFP	RFP+RFP	mCFP+mCFP	nGFP+YFP	nGFP+RFP	nGFP+mCFP	YFP+RFP	YFP+mCFP	RFP+mCFP		Day	nGFP+nGFP	YFP+YFP	RFP+RFP	mCFP+mCFP	nGFP+YFP	nGFP+RFP	nGFP+mCFP	YFP+RFP	YFP+mCFP	RFP+mCFP		Day	nGFP+nGFP	YFP+YFP	RFP+RFP	mCFP+mCFP	nGFP+YFP	nGFP+RFP	nGFP+mCFP	YFP+RFP	YFP+mCFP	RFP+mCFP
	8	7	103	133	51	0	0	0	15	0	10		8	0.0219436	0.322884	0.416928	0.159875	0	0	0	0.0470219	0	0.031348		8
	10	4	47	82	19	0	0	0	12	0	3		10	0.0239521	0.281437	0.491018	0.113772	0	0	0	0.0718563	0	0.0179641		10	0.00200852	0.0414469	0.0740901	0.0461022	0	0	0	0.0248343	0	0.0133839
	12	3	21	86	24	0	0	0	3	0	0		12	0.0218978	0.153285	0.627737	0.175182	0	0	0	0.0218978	0	0		12	0.00205429	0.128152	0.136719	0.06141	0	0	0	0.0499585	0	0.0179641
	14	4	14	87	16	0	0	0	6	0	0		14	0.0314961	0.110236	0.685039	0.125984	0	0	0	0.0472441	0	0		14	0.00959825	0.0430485	0.0573021	0.0491982	0	0	0	0.0253463	0	0
	16	0	7	64	22	0	0	0	1	0	0		16	0	0.0744681	0.680851	0.234043	0	0	0	0.0106383	0	0		16	0.0314961	0.0357681	0.00418831	0.108058	0	0	0	0.0366058	0	0
	18	0	17	76	21	0	0	0	0	0	0		18	0	0.149123	0.666667	0.184211	0	0	0	0	0	0		18	0	0.0746547	0.0141844	0.049832	0	0	0	0.0106383	0	0
	20	0	54	74	26	0	0	0	0	0	0		20	0	0.350649	0.480519	0.168831	0	0	0	0	0	0		20	0	0.201527	0.186147	0.0153794	0	0	0	0	0	0
	22	0	2	89	2	0	0	0	0	0	0		22	0	0.0215054	0.956989	0.0215054	0	0	0	0	0	0		22	0	0.329144	0.47647	0.147326	0	0	0	0	0	0
	Mouse 4 GC4												Mouse 4 GC4												Mouse 4 GC4
	Day	nGFP+nGFP	YFP+YFP	RFP+RFP	mCFP+mCFP	nGFP+YFP	nGFP+RFP	nGFP+mCFP	YFP+RFP	YFP+mCFP	RFP+mCFP		Day	nGFP+nGFP	YFP+YFP	RFP+RFP	mCFP+mCFP	nGFP+YFP	nGFP+RFP	nGFP+mCFP	YFP+RFP	YFP+mCFP	RFP+mCFP		Day	nGFP+nGFP	YFP+YFP	RFP+RFP	mCFP+mCFP	nGFP+YFP	nGFP+RFP	nGFP+mCFP	YFP+RFP	YFP+mCFP	RFP+mCFP
	8	7	93	95	39	0	0	0	4	0	2		8	0.0291667	0.3875	0.395833	0.1625	0	0	0	0.0166667	0	0.00833333		8
	10	18	41	33	28	0	0	0	0	0	0		10	0.15	0.341667	0.275	0.233333	0	0	0	0	0	0		10	0.120833	0.0458333	0.120833	0.0708333	0	0	0	0.0166667	0	0.00833333
	12	21	31	27	16	0	0	0	1	0	0		12	0.21875	0.322917	0.28125	0.166667	0	0	0	0.0104167	0	0		12	0.06875	0.01875	0.00625	0.0666667	0	0	0	0.0104167	0	0
	14	48	18	35	8	0	0	0	1	0	0		14	0.436364	0.163636	0.318182	0.0727273	0	0	0	0.00909091	0	0		14	0.217614	0.15928	0.0369318	0.0939394	0	0	0	0.00132576	0	0
	16	48	39	39	2	0	0	0	0	0	0		16	0.375	0.304688	0.304688	0.015625	0	0	0	0	0	0		16	0.0613636	0.141051	0.0134943	0.0571023	0	0	0	0.00909091	0	0
	18	45	42	25	0	0	0	0	0	0	0		18	0.401786	0.375	0.223214	0	0	0	0	0	0	0		18	0.0267857	0.0703125	0.0814732	0.015625	0	0	0	0	0	0
	20	20	28	15	1	0	0	0	0	0	0		20	0.3125	0.4375	0.234375	0.015625	0	0	0	0	0	0		20	0.0892857	0.0625	0.0111607	0.015625	0	0	0	0	0	0
	22	4	96	40	21	0	0	0	0	0	0		22	0.0248447	0.596273	0.248447	0.130435	0	0	0	0	0	0		22	0.287655	0.158773	0.0140722	0.11481	0	0	0	0	0	0
	Mouse 5 GC1												Mouse 5 GC1												Mouse 5 GC1
	Day	nGFP+nGFP	YFP+YFP	RFP+RFP	mCFP+mCFP	nGFP+YFP	nGFP+RFP	nGFP+mCFP	YFP+RFP	YFP+mCFP	RFP+mCFP		Day	nGFP+nGFP	YFP+YFP	RFP+RFP	mCFP+mCFP	nGFP+YFP	nGFP+RFP	nGFP+mCFP	YFP+RFP	YFP+mCFP	RFP+mCFP		Day	nGFP+nGFP	YFP+YFP	RFP+RFP	mCFP+mCFP	nGFP+YFP	nGFP+RFP	nGFP+mCFP	YFP+RFP	YFP+mCFP	RFP+mCFP
	12	1	56	62	34	0	0	0	0	1	4		12	0.00632911	0.35443	0.392405	0.21519	0	0	0	0	0.00632911	0.0253165		12
	14	0	35	44	26	0	0	0	0	0	13		14	0	0.29661	0.372881	0.220339	0	0	0	0	0	0.110169		14	0.00632911	0.0578202	0.0195237	0.00514911	0	0	0	0	0.00632911	0.084853
	16	3	40	52	137	0	0	0	0	0	10		16	0.0123967	0.165289	0.214876	0.566116	0	0	0	0	0	0.0413223		16	0.0123967	0.131321	0.158005	0.345777	0	0	0	0	0	0.0688472
	18	0	29	23	71	0	0	0	0	0	37		18	0	0.18125	0.14375	0.44375	0	0	0	0	0	0.23125		18	0.0123967	0.0159607	0.071126	0.122366	0	0	0	0	0	0.189928
	20	0	9	45	19	0	0	0	0	0	43		20	0	0.0775862	0.387931	0.163793	0	0	0	0	0	0.37069		20	0	0.103664	0.244181	0.279957	0	0	0	0	0	0.13944
	22	0	23	58	37	0	0	0	0	0	15		22	0	0.172932	0.43609	0.278195	0	0	0	0	0	0.112782		22	0	0.0953461	0.0481592	0.114402	0	0	0	0	0	0.257908
	24	0	2	52	10	0	0	0	0	0	8		24	0	0.0277778	0.722222	0.138889	0	0	0	0	0	0.111111		24	0	0.145155	0.286132	0.139307	0	0	0	0	0	0.00167084
	Mouse 5 GC2												Mouse 5 GC2												Mouse 5 GC2
	Day	nGFP+nGFP	YFP+YFP	RFP+RFP	mCFP+mCFP	nGFP+YFP	nGFP+RFP	nGFP+mCFP	YFP+RFP	YFP+mCFP	RFP+mCFP		Day	nGFP+nGFP	YFP+YFP	RFP+RFP	mCFP+mCFP	nGFP+YFP	nGFP+RFP	nGFP+mCFP	YFP+RFP	YFP+mCFP	RFP+mCFP		Day	nGFP+nGFP	YFP+YFP	RFP+RFP	mCFP+mCFP	nGFP+YFP	nGFP+RFP	nGFP+mCFP	YFP+RFP	YFP+mCFP	RFP+mCFP
	12	0	9	127	17	0	0	0	0	0	2		12	0	0.0580645	0.819355	0.109677	0	0	0	0	0	0.0129032		12
	14	0	10	89	5	0	0	0	0	0	0		14	0	0.0961538	0.855769	0.0480769	0	0	0	0	0	0		14	0	0.0380893	0.0364144	0.0616005	0	0	0	0	0	0.0129032
	16	0	12	174	26	0	0	0	3	0	0		16	0	0.055814	0.809302	0.12093	0	0	0	0.0139535	0	0		16	0	0.0403399	0.0464669	0.0728533	0	0	0	0.0139535	0	0
	18	0	10	127	20	0	0	0	1	0	0		18	0	0.0632911	0.803797	0.126582	0	0	0	0.00632911	0	0		18	0	0.00747719	0.00550486	0.00565205	0	0	0	0.00762437	0	0
	20	0	4	119	14	0	0	0	2	0	0		20	0	0.028777	0.856115	0.100719	0	0	0	0.0143885	0	0		20	0	0.0345142	0.0523176	0.0258629	0	0	0	0.00805938	0	0
	22	0	3	160	23	0	0	0	0	0	0		22	0	0.016129	0.860215	0.123656	0	0	0	0	0	0		22	0	0.0126479	0.00409995	0.0229365	0	0	0	0.0143885	0	0
	24	0	11	176	6	0	0	0	0	0	0		24	0	0.0569948	0.911917	0.0310881	0	0	0	0	0	0		24	0	0.0408658	0.051702	0.0925678	0	0	0	0	0	0
	26	0	4	132	14	0	0	0	0	0	0		26	0	0.0266667	0.88	0.0933333	0	0	0	0	0	0		26	0	0.0303282	0.0319171	0.0622453	0	0	0	0	0	0
	Mouse 5 GC3												Mouse 5 GC3												Mouse 5 GC3
	Day	nGFP+nGFP	YFP+YFP	RFP+RFP	mCFP+mCFP	nGFP+YFP	nGFP+RFP	nGFP+mCFP	YFP+RFP	YFP+mCFP	RFP+mCFP		Day	nGFP+nGFP	YFP+YFP	RFP+RFP	mCFP+mCFP	nGFP+YFP	nGFP+RFP	nGFP+mCFP	YFP+RFP	YFP+mCFP	RFP+mCFP		Day	nGFP+nGFP	YFP+YFP	RFP+RFP	mCFP+mCFP	nGFP+YFP	nGFP+RFP	nGFP+mCFP	YFP+RFP	YFP+mCFP	RFP+mCFP
	12	6	30	71	14	0	0	0	0	0	0		12	0.0495868	0.247934	0.586777	0.115702	0	0	0	0	0	0		12
	14	3	33	62	5	0	0	0	0	0	1		14	0.0288462	0.317308	0.596154	0.0480769	0	0	0	0	0	0.00961538		14	0.0207406	0.0693738	0.00937699	0.0676256	0	0	0	0	0	0.00961538
	16	4	34	107	5	0	0	0	0	0	1		16	0.0264901	0.225166	0.708609	0.0331126	0	0	0	0	0	0.00662252		16	0.00235609	0.0921421	0.112455	0.0149643	0	0	0	0	0	0.00299287
	18	0	23	180	3	0	0	0	0	0	0		18	0	0.11165	0.873786	0.0145631	0	0	0	0	0	0		18	0.0264901	0.113515	0.165177	0.0185495	0	0	0	0	0	0.00662252
	20	0	4	121	1	0	0	0	0	0	0		20	0	0.031746	0.960317	0.00793651	0	0	0	0	0	0		20	0	0.0799045	0.0865311	0.0066266	0	0	0	0	0	0
	22	0	6	142	0	0	0	0	0	0	0		22	0	0.0405405	0.959459	0	0	0	0	0	0	0		22	0	0.00879451	0.000858001	0.00793651	0	0	0	0	0	0
	24	0	24	107	0	0	0	0	0	0	0		24	0	0.183206	0.816794	0	0	0	0	0	0	0		24	0	0.142666	0.142666	0	0	0	0	0	0	0
	26	0	46	131	0	0	0	0	0	0	0		26	0	0.259887	0.740113	0	0	0	0	0	0	0		26	0	0.0766809	0.0766809	0	0	0	0	0	0	0
	Mouse 6 GC5												Mouse 6 GC5												Mouse 6 GC5
	Day	nGFP+nGFP	YFP+YFP	RFP+RFP	mCFP+mCFP	nGFP+YFP	nGFP+RFP	nGFP+mCFP	YFP+RFP	YFP+mCFP	RFP+mCFP		Day	nGFP+nGFP	YFP+YFP	RFP+RFP	mCFP+mCFP	nGFP+YFP	nGFP+RFP	nGFP+mCFP	YFP+RFP	YFP+mCFP	RFP+mCFP		Day	nGFP+nGFP	YFP+YFP	RFP+RFP	mCFP+mCFP	nGFP+YFP	nGFP+RFP	nGFP+mCFP	YFP+RFP	YFP+mCFP	RFP+mCFP
	14	9	52	23	13	0	0	0	0	0	0		14	0.0927835	0.536082	0.237113	0.134021	0	0	0	0	0	0		14
	16	3	28	5	21	0	0	0	0	0	0		16	0.0526316	0.491228	0.0877193	0.368421	0	0	0	0	0	0		16	0.0401519	0.0448544	0.149394	0.2344	0	0	0	0	0	0
	18	0	19	3	25	0	0	0	0	0	0		18	0	0.404255	0.0638298	0.531915	0	0	0	0	0	0		18	0.0526316	0.0869728	0.0238895	0.163494	0	0	0	0	0	0
	20	1	11	0	44	0	0	0	0	0	0		20	0.0178571	0.196429	0	0.785714	0	0	0	0	0	0		20	0.0178571	0.207827	0.0638298	0.253799	0	0	0	0	0	0
	22	9	1	1	25	0	0	0	0	0	0		22	0.25	0.0277778	0.0277778	0.694444	0	0	0	0	0	0		22	0.232143	0.168651	0.0277778	0.0912698	0	0	0	0	0	0
	24	0	3	1	35	0	0	0	0	0	0		24	0	0.0769231	0.025641	0.897436	0	0	0	0	0	0		24	0.25	0.0491453	0.00213675	0.202991	0	0	0	0	0	0
	Mouse 6 GC4												Mouse 6 GC4												Mouse 6 GC4
	Day	nGFP+nGFP	YFP+YFP	RFP+RFP	mCFP+mCFP	nGFP+YFP	nGFP+RFP	nGFP+mCFP	YFP+RFP	YFP+mCFP	RFP+mCFP		Day	nGFP+nGFP	YFP+YFP	RFP+RFP	mCFP+mCFP	nGFP+YFP	nGFP+RFP	nGFP+mCFP	YFP+RFP	YFP+mCFP	RFP+mCFP		Day	nGFP+nGFP	YFP+YFP	RFP+RFP	mCFP+mCFP	nGFP+YFP	nGFP+RFP	nGFP+mCFP	YFP+RFP	YFP+mCFP	RFP+mCFP
	14	0	60	16	40	0	0	0	0	0	0		14	0	0.517241	0.137931	0.344828	0	0	0	0	0	0		14
	16	0	70	9	48	0	0	0	0	0	0		16	0	0.551181	0.0708661	0.377953	0	0	0	0	0	0		16	0	0.0339397	0.0670649	0.0331252	0	0	0	0	0	0
	18	0	58	5	37	0	0	0	0	0	0		18	0	0.58	0.05	0.37	0	0	0	0	0	0		18	0	0.0288189	0.0208661	0.00795276	0	0	0	0	0	0
	20	0	60	0	24	0	0	0	0	0	0		20	0	0.714286	0	0.285714	0	0	0	0	0	0		20	0	0.134286	0.05	0.0842857	0	0	0	0	0	0
	22	0	44	5	27	0	0	0	0	0	0		22	0	0.578947	0.0657895	0.355263	0	0	0	0	0	0		22	0	0.135338	0.0657895	0.0695489	0	0	0	0	0	0
	24	0	21	4	36	0	0	0	0	0	0		24	0	0.344262	0.0655738	0.590164	0	0	0	0	0	0		24	0	0.234685	0.000215703	0.234901	0	0	0	0	0	0
PANEL E
No numerical source data to reference.
[truncated: 7 more columns]
