# Supplementary material for: Capturing change in clonal composition amongst single mouse germinal centers
Source: eLife. 2018 Aug 1;7:e33051. doi: 10.7554/eLife.33051 (PMC6070335; doi:10.7554/eLife.33051)
Supplement: Figure 7—source data 1. [file elife-33051-fig7-data1.xlsx]

## Sheet: Figure 7-source data
Panels A-F Reference Data All Included Below
day	treatment	mouse	gc	uniquemsgcid	nGFP+nGFP	YFP+YFP	RFP+RFP	mCFP+mCFP	nGFP+YFP	nGFP+RFP	nGFP+mCFP	YFP+RFP	YFP+mCFP	RFP+mCFP	mostdominantpercent
4	npcgg	1	1	1.1	0.0127877	0.360614	0.381074	0.217391	0	0	0	0.0153453	0.0127877	0.0127877	0.376263
6	npcgg	1	1	1.1	0.027972	0.346154	0.307692	0.237762	0	0	0	0.101399	0	0.00699301	0.336735
8	npcgg	1	1	1.1	0.0130841	0.381308	0.269159	0.0841121	0	0	0	0.265421	0	0	0.376384
10	npcgg	1	1	1.1	0.00638978	0.408946	0.250799	0.0942492	0	0	0	0.246006	0	0	0.406349
12	npcgg	1	1	1.1	0.00294118	0.258824	0.458824	0.126471	0	0	0	0.155882	0	0	0.457478
14	npcgg	1	1	1.1	0.00387597	0.20155	0.627907	0.0465116	0	0	0	0.124031	0	0	0.625483
16	npcgg	1	1	1.1	0.00775194	0.151163	0.550388	0.0387597	0	0	0	0.0852713	0	0	0.660465
4	npcgg	1	5	1.5	0	0.455446	0.366337	0.168317	0	0	0	0.00742574	0	0.00247525	0.455446
6	npcgg	1	5	1.5	0.00913242	0.374429	0.426941	0.164384	0.00228311	0	0	0.0182648	0	0.00456621	0.426941
8	npcgg	1	5	1.5	0.00639659	0.299574	0.533049	0.151386	0	0	0	0.00746269	0	0.0021322	0.533049
10	npcgg	1	5	1.5	0.00167084	0.258981	0.611529	0.12782	0	0	0	0	0	0	0.611529
12	npcgg	1	5	1.5	0.00340136	0.206349	0.60771	0.148526	0	0	0	0.0181406	0.00566893	0.0102041	0.60771
14	npcgg	1	5	1.5	0.00195695	0.148728	0.751468	0.0782779	0	0	0	0	0	0.0195695	0.751468
16	npcgg	1	5	1.5	0.0125523	0.205021	0.690377	0.083682	0	0	0	0	0	0.0083682	0.690377
4	npcgg	2	1	2.1	0.0206022	0.385103	0.426307	0.152139	0	0	0	0.00316957	0.00475436	0.00792393	0.426307
6	npcgg	2	1	2.1	0.0331675	0.383085	0.359867	0.182421	0	0	0	0.0149254	0.00497512	0.0215589	0.383085
8	npcgg	2	1	2.1	0.0222222	0.292593	0.455556	0.196296	0	0	0	0.0222222	0	0.0111111	0.455556
10	npcgg	2	1	2.1	0.0244328	0.273997	0.438045	0.190227	0	0	0	0.0209424	0.0226876	0.0296684	0.438045
12	npcgg	2	1	2.1	0.0409091	0.263636	0.375	0.218182	0	0	0	0.0272727	0.0272727	0.0477273	0.375
14	npcgg	2	1	2.1	0.0295567	0.241379	0.330049	0.337438	0	0	0	0.0147783	0.00985222	0.0369458	0.337438
16	npcgg	2	1	2.1	0.0637755	0.298469	0.418367	0.183673	0	0	0	0.0229592	0.00255102	0.0102041	0.418367
4	npcgg	2	2	2.2	0.0125628	0.396985	0.396985	0.178392	0	0	0	0.00502513	0.00251256	0.00753769	0.396985
6	npcgg	2	2	2.2	0.00561798	0.393258	0.365169	0.174157	0	0	0	0	0	0.0617978	0.393258
8	npcgg	2	2	2.2	0.00574713	0.373563	0.344828	0.0862069	0	0	0	0	0	0.189655	0.373563
10	npcgg	2	2	2.2	0.0144928	0.318841	0.405797	0.123188	0	0	0	0.0217391	0	0.115942	0.405797
12	npcgg	2	2	2.2	0.0121951	0.189024	0.676829	0.0914634	0	0	0	0	0	0.0304878	0.676829
14	npcgg	2	2	2.2	0	0.0601504	0.81203	0.075188	0	0	0	0	0	0.0526316	0.81203
16	npcgg	2	2	2.2	0	0.0240964	0.722892	0.108434	0	0	0	0.108434	0	0.0361446	0.722892
4	npcgg	2	3	2.3	0.0181818	0.284848	0.618182	0.0787879	0	0	0	0	0	0	0.618182
6	npcgg	2	3	2.3	0.00970874	0.300971	0.640777	0.0485437	0	0	0	0	0	0	0.640777
8	npcgg	2	3	2.3	0.0222222	0.288889	0.622222	0.0444444	0	0	0	0.0222222	0	0	0.622222
10	npcgg	2	3	2.3	0.0761905	0.47619	0.219048	0.0952381	0	0	0	0	0	0.133333	0.47619
12	npcgg	2	3	2.3	0.0588235	0.627451	0.254902	0.0588235	0	0	0	0	0	0	0.627451
14	npcgg	2	3	2.3	0.037037	0.481481	0.222222	0	0	0	0	0	0.259259	0	0.481481
16	npcgg	2	3	2.3	0	0.111111	0	0.0555556	0	0	0	0	0.833333	0	0.833333
4	npcgg	2	4	2.4	0.0134298	0.382231	0.329545	0.177686	0	0	0	0.00619835	0.0299587	0.0609504	0.382231
6	npcgg	2	4	2.4	0.0181269	0.336858	0.364048	0.220544	0	0	0	0.00302115	0.00302115	0.0543807	0.364048
8	npcgg	2	4	2.4	0.0248619	0.339779	0.324586	0.227901	0	0	0	0.0151934	0.0372928	0.0303867	0.339779
10	npcgg	2	4	2.4	0.0347648	0.241309	0.480573	0.149284	0	0	0	0.0449898	0.00408998	0.0449898	0.480573
12	npcgg	2	4	2.4	0.0264423	0.115385	0.605769	0.125	0	0	0	0.0432692	0.00961538	0.0745192	0.605769
14	npcgg	2	4	2.4	0.0181818	0.225455	0.516364	0.0763636	0	0	0	0.149091	0	0.0145455	0.516364
16	npcgg	2	4	2.4	0.00600601	0.618619	0.294294	0.0540541	0	0	0	0.027027	0	0	0.618619
4	npcgg	2	6	2.6	0.0212314	0.388535	0.350318	0.171975	0	0	0	0.0106157	0.0254777	0.0318471	0.388535
6	npcgg	2	6	2.6	0.03125	0.445833	0.345833	0.125	0	0	0	0	0.0145833	0.0375	0.445833
8	npcgg	2	6	2.6	0.0474934	0.509235	0.271768	0.0976253	0	0	0	0	0.0131926	0.060686	0.509235
10	npcgg	2	6	2.6	0.017199	0.577396	0.292383	0.0786241	0	0	0	0	0	0.034398	0.577396
12	npcgg	2	6	2.6	0.0261194	0.585821	0.317164	0.0485075	0	0	0	0	0	0.0223881	0.585821
14	npcgg	2	6	2.6	0.00487805	0.629268	0.273171	0.0634146	0	0	0	0	0	0.0292683	0.629268
16	npcgg	2	6	2.6	0	0.668421	0.236842	0.0789474	0	0	0	0	0	0.0157895	0.668421
4	npcgg	3	3	3.3	0.043956	0.373626	0.384615	0.175824	0	0	0	0	0	0.021978	0.384615
6	npcgg	3	3	3.3	0.0714286	0.375	0.339286	0.196429	0	0	0	0	0	0.0178571	0.339286
8	npcgg	3	3	3.3	0.0428571	0.271429	0.414286	0.242857	0	0	0	0.0142857	0	0.0142857	0.414286
10	npcgg	3	3	3.3	0.024	0.248	0.48	0.136	0	0	0	0.04	0	0.072	0.48
12	npcgg	3	3	3.3	0.0285714	0.238095	0.52381	0.0952381	0	0	0	0.047619	0	0.0666667	0.52381
4	npcgg	3	4	3.4	0.035	0.385	0.34	0.205	0	0	0	0.01	0	0.025	0.385
6	npcgg	3	4	3.4	0.0362694	0.455959	0.310881	0.196891	0	0	0	0	0	0	0.455959
8	npcgg	3	4	3.4	0.0289256	0.541322	0.359504	0.0619835	0	0	0	0	0	0.00826446	0.541322
10	npcgg	3	4	3.4	0.0685484	0.620968	0.217742	0.0927419	0	0	0	0	0	0	0.620968
12	npcgg	3	4	3.4	0.0701107	0.512915	0.261993	0.147601	0	0	0	0	0	0.00738007	0.512915
14	npcgg	3	4	3.4	0.0282486	0.59887	0.316384	0.0508475	0	0	0	0	0	0.00564972	0.59887
16	npcgg	3	4	3.4	0.016	0.56	0.368	0.056	0	0	0	0	0	0	0.56
4	npcgg	3	5	3.5	0.0285714	0.412987	0.306494	0.225974	0	0	0	0	0.00779221	0.0181818	0.412987
6	npcgg	3	5	3.5	0.0183486	0.761468	0.146789	0.0550459	0	0	0	0	0.00917431	0.00917431	0.761468
8	npcgg	3	5	3.5	0	0.802632	0.157895	0.0328947	0	0	0	0	0	0.00657895	0.802632
10	npcgg	3	5	3.5	0	0.78534	0.209424	0.0052356	0	0	0	0	0	0	0.78534
12	npcgg	3	5	3.5	0	0.848921	0.143885	0	0	0	0	0	0	0.00719424	0.848921
14	npcgg	3	5	3.5	0	0.90991	0.0900901	0	0	0	0	0	0	0	0.90991
16	npcgg	3	5	3.5	0	0.923077	0.0769231	0	0	0	0	0	0	0	0.923077
4	npcgg	3	8	3.8	0.0380435	0.407609	0.36413	0.179348	0	0	0	0	0.00543478	0.00543478	0.407609
6	npcgg	3	8	3.8	0.0235602	0.41623	0.342932	0.196335	0	0	0	0	0.0078534	0.013089	0.41623
8	npcgg	3	8	3.8	0.0201149	0.505747	0.321839	0.152299	0	0	0	0	0	0	0.505747
10	npcgg	3	8	3.8	0.0120482	0.309237	0.590361	0.0803213	0	0	0	0	0.00803213	0	0.590361
12	npcgg	3	8	3.8	0	0.338877	0.594595	0.0540541	0	0	0	0	0.012474	0	0.594595
14	npcgg	3	8	3.8	0	0.388535	0.595541	0.0159236	0	0	0	0	0	0	0.595541
16	npcgg	3	8	3.8	0.0049505	0.514851	0.470297	0.00990099	0	0	0	0	0	0	0.514851
3	564	10	1	10.1	0	0.316092	0.350575	0.241379	0	0	0	0.0114943	0.0344828	0.045977	0.350575
4	564	10	1	10.1	0	0.414815	0.296296	0.259259	0	0	0	0	0	0.0296296	0.414815
5	564	10	1	10.1	0	0.426136	0.301136	0.1875	0	0	0	0	0.00568182	0.0795455	0.426136
6	564	10	1	10.1	0	0.398374	0.414634	0.097561	0	0	0	0	0.00813008	0.0813008	0.414634
7	564	10	1	10.1	0	0.338462	0.4	0.123077	0	0	0	0.0461538	0	0.0923077	0.4
8	564	10	1	10.1	0	0.421053	0.328947	0.118421	0	0	0	0.0394737	0	0.0921053	0.421053
3	564	10	2	10.2	0.0239234	0.363636	0.363636	0.200957	0	0	0	0	0.0143541	0.0334928	0.363636
4	564	10	2	10.2	0.00840336	0.453782	0.252101	0.218487	0	0	0	0	0	0.0672269	0.453782
5	564	10	2	10.2	0.00704225	0.408451	0.366197	0.15493	0	0	0	0	0.0140845	0.0492958	0.408451
6	564	10	2	10.2	0	0.385714	0.357143	0.185714	0	0	0	0	0.0142857	0.0571429	0.385714
7	564	10	2	10.2	0	0.466667	0.288889	0.2	0	0	0	0	0	0.0444444	0.466667
5	564	10	4	10.4	0	0.390411	0.349315	0.19863	0	0	0	0.0136986	0	0.0479452	0.390411
6	564	10	4	10.4	0	0.405405	0.324324	0.175676	0	0	0	0.0405405	0	0.0540541	0.405405
7	564	10	4	10.4	0.00854701	0.282051	0.418803	0.17094	0	0	0	0.0598291	0	0.0598291	0.418803
8	564	10	4	10.4	0	0.263158	0.473684	0.245614	0	0	0	0.0175439	0	0	0.473684
5	564	10	5	10.5	0	0.391667	0.441667	0.1	0	0	0	0.00833333	0	0.0583333	0.441667
6	564	10	5	10.5	0	0.348315	0.438202	0.123596	0	0	0	0.011236	0	0.0786517	0.438202
7	564	10	5	10.5	0	0.37931	0.293103	0.155172	0	0	0	0.0344828	0	0.137931	0.37931
8	564	10	5	10.5	0	0.3	0.4	0.1	0	0	0	0.0666667	0	0.133333	0.4
3	564	11	1	11.1	0	0.432	0.312	0.228	0	0	0	0.004	0.016	0.008	0.432
4	564	11	1	11.1	0	0.388889	0.333333	0.259259	0	0	0	0	0	0.0185185	0.388889
5	564	11	1	11.1
6	564	11	1	11.1	0	0.478261	0.304348	0.173913	0	0	0	0	0	0.0434783	0.478261
7	564	11	1	11.1	0	0.395062	0.382716	0.123457	0	0	0	0.0987654	0	0	0.395062
8	564	11	1	11.1	0	0.245763	0.29661	0.220339	0	0	0	0.177966	0.00847458	0.0508475	0.29661
4	564	11	2	11.2	0	0.412587	0.412587	0.146853	0	0	0	0	0	0.027972	0.412587
5	564	11	2	11.2	0	0.457831	0.337349	0.180723	0	0	0	0	0	0.0240964	0.457831
6	564	11	2	11.2	0	0.393443	0.377049	0.221311	0	0	0	0	0	0.00819672	0.393443
7	564	11	2	11.2	0	0.460993	0.340426	0.148936	0	0	0	0	0	0.0496454	0.460993
8	564	11	2	11.2	0.0291262	0.398058	0.339806	0.184466	0	0	0.00970874	0	0	0.038835	0.398058
4	564	12	2	12.2	0	0.384615	0.384615	0.182692	0	0	0	0.00961538	0.00961538	0.0288462	0.384615
5	564	12	2	12.2	0	0.386792	0.386792	0.179245	0	0	0	0.00943396	0.00943396	0.0283019	0.386792
6	564	12	2	12.2	0	0.369048	0.297619	0.214286	0	0	0	0	0.0357143	0.0833333	0.369048
8	564	12	2	12.2	0	0.303797	0.405063	0.177215	0	0	0	0	0	0.113924	0.405063
10	564	12	2	12.2	0	0.311688	0.506494	0.12987	0	0	0	0	0	0.0519481	0.506494
12	564	12	2	12.2	0	0.234375	0.59375	0.09375	0	0	0	0	0	0.078125	0.59375
4	564	12	3	12.3	0.043956	0.373626	0.384615	0.175824	0	0	0	0	0	0.021978	0.384615
6	564	12	3	12.3	0.0714286	0.375	0.339286	0.196429	0	0	0	0	0	0.0178571	0.339286
8	564	12	3	12.3	0.0428571	0.271429	0.414286	0.242857	0	0	0	0.0142857	0	0.0142857	0.414286
10	564	12	3	12.3	0.024	0.248	0.48	0.136	0	0	0	0.04	0	0.072	0.48
12	564	12	3	12.3	0.0285714	0.238095	0.52381	0.0952381	0	0	0	0.047619	0	0.0666667	0.52381
4	564	12	4	12.4	0	0.184466	0.291262	0.126214	0	0	0	0.398058	0	0	0.398058
6	564	12	4	12.4	0	0.233766	0.285714	0.116883	0	0	0	0.363636	0	0	0.363636
8	564	12	4	12.4	0	0.276423	0.325203	0.0487805	0	0	0	0.349593	0	0	0.349593
10	564	12	4	12.4	0	0.245098	0.176471	0.107843	0	0	0	0.470588	0	0	0.470588
12	564	12	4	12.4	0	0.105691	0.308943	0.219512	0	0	0	0.341463	0.0162602	0.00813008	0.341463
4	564	12	5	12.5	0.0204082	0.408163	0.438776	0.132653	0	0	0	0	0	0	0.438776
6	564	12	5	12.5	0.0120482	0.373494	0.325301	0.26506	0	0	0	0	0	0.0240964	0.373494
8	564	12	5	12.5	0.015873	0.325397	0.34127	0.261905	0	0	0	0	0	0.0555556	0.34127
10	564	12	5	12.5	0.00641026	0.269231	0.576923	0.115385	0	0	0	0.0192308	0	0.0128205	0.576923
12	564	12	5	12.5	0	0.310881	0.569948	0.0725389	0	0	0	0.00518135	0	0.0414508	0.569948
8	564	13	2	13.2	0.0219436	0.322884	0.416928	0.159875	0	0	0	0.0470219	0	0.031348	0.416928
10	564	13	2	13.2	0.0239521	0.281437	0.491018	0.113772	0	0	0	0.0718563	0	0.0179641	0.491018
12	564	13	2	13.2	0.0218978	0.153285	0.627737	0.175182	0	0	0	0.0218978	0	0	0.627737
14	564	13	2	13.2	0.0314961	0.110236	0.685039	0.125984	0	0	0	0.0472441	0	0	0.685039
16	564	13	2	13.2	0	0.0744681	0.680851	0.234043	0	0	0	0.0106383	0	0	0.680851
18	564	13	2	13.2	0	0.149123	0.666667	0.184211	0	0	0	0	0	0	0.666667
20	564	13	2	13.2	0	0.350649	0.480519	0.168831	0	0	0	0	0	0	0.480519
22	564	13	2	13.2	0	0.0215054	0.956989	0.0215054	0	0	0	0	0	0	0.956989
8	564	13	4	13.4	0.0291667	0.3875	0.395833	0.1625	0	0	0	0.0166667	0	0.00833333	0.395833
10	564	13	4	13.4	0.15	0.341667	0.275	0.233333	0	0	0	0	0	0	0.341667
12	564	13	4	13.4	0.21875	0.322917	0.28125	0.166667	0	0	0	0.0104167	0	0	0.322917
14	564	13	4	13.4	0.436364	0.163636	0.318182	0.0727273	0	0	0	0.00909091	0	0	0.436364
16	564	13	4	13.4	0.375	0.304688	0.304688	0.015625	0	0	0	0	0	0	0.375
18	564	13	4	13.4	0.401786	0.375	0.223214	0	0	0	0	0	0	0	0.401786
20	564	13	4	13.4	0.3125	0.4375	0.234375	0.015625	0	0	0	0	0	0	0.4375
22	564	13	4	13.4	0.0248447	0.596273	0.248447	0.130435	0	0	0	0	0	0	0.596273
12	564	14	1	14.1	0.00632911	0.35443	0.392405	0.21519	0	0	0	0	0.00632911	0.0253165	0.392405
14	564	14	1	14.1	0	0.29661	0.372881	0.220339	0	0	0	0	0	0.110169	0.372881
16	564	14	1	14.1	0.0123967	0.165289	0.214876	0.566116	0	0	0	0	0	0.0413223	0.566116
18	564	14	1	14.1	0	0.18125	0.14375	0.44375	0	0	0	0	0	0.23125	0.44375
20	564	14	1	14.1	0	0.0775862	0.387931	0.163793	0	0	0	0	0	0.37069	0.387931
22	564	14	1	14.1	0	0.172932	0.43609	0.278195	0	0	0	0	0	0.112782	0.43609
24	564	14	1	14.1	0	0.0277778	0.722222	0.138889	0	0	0	0	0	0.111111	0.722222
12	564	14	2	14.2	0	0.0580645	0.819355	0.109677	0	0	0	0	0	0.0129032	0.819355
14	564	14	2	14.2	0	0.0961538	0.855769	0.0480769	0	0	0	0	0	0	0.855769
16	564	14	2	14.2	0	0.055814	0.809302	0.12093	0	0	0	0.0139535	0	0	0.809302
18	564	14	2	14.2	0	0.0632911	0.803797	0.126582	0	0	0	0.00632911	0	0	0.803797
20	564	14	2	14.2	0	0.028777	0.856115	0.100719	0	0	0	0.0143885	0	0	0.856115
22	564	14	2	14.2	0	0.016129	0.860215	0.123656	0	0	0	0	0	0	0.860215
24	564	14	2	14.2	0	0.0569948	0.911917	0.0310881	0	0	0	0	0	0	0.911917
26	564	14	2	14.2	0	0.0266667	0.88	0.0933333	0	0	0	0	0	0	0.88
12	564	14	3	14.3	0.0495868	0.247934	0.586777	0.115702	0	0	0	0	0	0	0.586777
14	564	14	3	14.3	0.0288462	0.317308	0.596154	0.0480769	0	0	0	0	0	0.00961538	0.596154
16	564	14	3	14.3	0.0264901	0.225166	0.708609	0.0331126	0	0	0	0	0	0.00662252	0.708609
18	564	14	3	14.3	0	0.11165	0.873786	0.0145631	0	0	0	0	0	0	0.873786
20	564	14	3	14.3	0	0.031746	0.960317	0.00793651	0	0	0	0	0	0	0.960317
22	564	14	3	14.3	0	0.0405405	0.959459	0	0	0	0	0	0	0	0.959459
24	564	14	3	14.3	0	0.183206	0.816794	0	0	0	0	0	0	0	0.816794
26	564	14	3	14.3	0	0.259887	0.740113	0	0	0	0	0	0	0	0.740113
14	564	15	5	15.5	0.0927835	0.536082	0.237113	0.134021	0	0	0	0	0	0	0.536082
16	564	15	5	15.5	0.0526316	0.491228	0.0877193	0.368421	0	0	0	0	0	0	0.491228
18	564	15	5	15.5	0	0.404255	0.0638298	0.531915	0	0	0	0	0	0	0.531915
20	564	15	5	15.5	0.0178571	0.196429	0	0.785714	0	0	0	0	0	0	0.785714
22	564	15	5	15.5	0.25	0.0277778	0.0277778	0.694444	0	0	0	0	0	0	0.694444
24	564	15	5	15.5	0	0.0769231	0.025641	0.897436	0	0	0	0	0	0	0.897436
14	564	15	4	15.4	0	0.517241	0.137931	0.344828	0	0	0	0	0	0	0.517241
16	564	15	4	15.4	0	0.551181	0.0708661	0.377953	0	0	0	0	0	0	0.551181
18	564	15	4	15.4	0	0.58	0.05	0.37	0	0	0	0	0	0	0.58
20	564	15	4	15.4	0	0.714286	0	0.285714	0	0	0	0	0	0	0.714286
22	564	15	4	15.4	0	0.578947	0.0657895	0.355263	0	0	0	0	0	0	0.578947
24	564	15	4	15.4	0	0.344262	0.0655738	0.590164	0	0	0	0	0	0	0.590164
